# Supplementary material for: Major point and nonpoint sources of nutrient pollution to surface water have declined throughout the Chesapeake Bay watershed
Source: Environ Res Commun. Author manuscript; Available in PMC 2023 May 6. (PMC10116850; doi:10.1088/2515-7620/ac5db6)
Supplement: s2 [file NIHMS1875283-supplement-s2.xlsx]

## Sheet: Supplemental_data_N
Year	FIPS	County	State	Agriculture (ha)	Developed (ha)	Natural (ha)	TotalHectare	Population	MWTP	IWTP	CSO	Septic	TotalPS	NCropRemoval	NPastureCropRemoval	NH3	NO3	ORGN	TotalNDep	PoultryManureApplied	LivestockManureApplied	PoultryLivestockManureApplied	ManureDepositedintoStream	AgBiosolids	DevBiosolids	DirectDepositManureN	AgFertilizerN	UrbanFertilizerN	TotalAgApplication	Legume	TN	AgSurplus_pasture	NUE_pasture	AgSurplus	NUE
1985	10001	Kent	DE	66430	14542.4	56633.3	137606	10801.4	0	0	0	42120.8	42120.8	8.01561e+06	261200	518852	1.39901e+06	3093.67	1.92096e+06	521890	223297	745187	30489.5	956.158	0	397991	3.64779e+06	95520.2	4.39298e+06	4.40028e+06	1.08823e+07	2.1015e+06	0.792282	1.96471e+06	0.797851
1986	10001	Kent	DE	66232.3	14905.9	56467.5	137606	11000.5	0	0	0	43032.5	43032.5	7.88908e+06	259300	529931	1.39901e+06	3092.96	1.93204e+06	548047	218559	766606	30184.9	956.178	0	394096	3.29212e+06	106264	4.05873e+06	4.3588e+06	1.0529e+07	1.85099e+06	0.809962	1.71619e+06	0.816371
1987	10001	Kent	DE	66034.1	15268.4	56303.2	137606	11163.3	0	0	0	43944.9	43944.9	7.76298e+06	257405	540570	1.39901e+06	3092.25	1.94267e+06	585932	213787	799718	29878.5	956.151	0	390181	3.33439e+06	116054	4.13411e+06	4.29769e+06	1.05644e+07	1.98977e+06	0.795978	1.85699e+06	0.801658
1988	10001	Kent	DE	65724.9	15676.1	56204.7	137606	11237.1	0	0	0	44857.5	44857.5	7.68555e+06	273044	550910	1.39901e+06	3092.6	1.95301e+06	657782	207872	865654	29101.7	956.162	0	380871	3.25983e+06	127270	4.12548e+06	4.24911e+06	1.05288e+07	2.00126e+06	0.793403	1.89344e+06	0.796535
1989	10001	Kent	DE	65415.8	16085.1	56104.9	137606	11456.3	0	0	0	45770	45770	7.84724e+06	288735	560534	1.39901e+06	3092.96	1.96264e+06	730605	202022	932627	28326	956.174	0	371577	3.25005e+06	138581	4.18268e+06	4.35367e+06	1.07117e+07	1.99222e+06	0.797527	1.90938e+06	0.798331
1990	10001	Kent	DE	65106.6	16495.2	56003.9	137606	11660.2	0	0	0	46682.5	46682.5	8.0258e+06	304477	569862	1.39895e+06	3093.32	1.97191e+06	800510	195886	996397	27552.5	956.161	0	362298	3.68672e+06	149931	4.68312e+06	4.43759e+06	1.13168e+07	2.38872e+06	0.770636	2.3309e+06	0.768121
1991	10001	Kent	DE	64797.5	16906.6	55901.6	137606	11728	0	0	0	47596.6	47596.6	7.90539e+06	320271	578748	1.39807e+06	3093.69	1.97991e+06	893134	190274	1.08341e+06	26765.3	955.303	0	353016	3.65217e+06	161297	4.73557e+06	4.39195e+06	1.13431e+07	2.50602e+06	0.759301	2.47327e+06	0.754109
1992	10001	Kent	DE	64488.5	17319.2	55798.1	137606	12006.4	0	0	0	48510.7	48510.7	7.8522e+06	336119	587339	1.39636e+06	3094.07	1.98679e+06	975213	184415	1.15963e+06	25989	956.086	0	343705	4.15878e+06	173832	5.31841e+06	4.28237e+06	1.18359e+07	3.02194e+06	0.722098	3.01435e+06	0.713748
1993	10001	Kent	DE	64310.4	17601.1	55694.2	137606	12152.8	0	0	0	49424.8	49424.8	8.12912e+06	328852	595209	1.39383e+06	3093.95	1.99213e+06	1.05501e+06	190095	1.24511e+06	27290.3	956.217	0	361190	4.04218e+06	184419	5.28729e+06	4.54977e+06	1.20903e+07	2.99871e+06	0.730522	2.96637e+06	0.724485
1994	10001	Kent	DE	64131.6	17882.5	55591.7	137606	12395	0	0	0	50338.9	50338.9	8.50535e+06	321611	602789	1.38952e+06	3093.82	1.99541e+06	1.16681e+06	195742	1.36255e+06	28590.9	956.125	0	378667	4.07814e+06	194953	5.44069e+06	4.86967e+06	1.25796e+07	3.1122e+06	0.732112	3.05514e+06	0.728163
1995	10001	Kent	DE	63951.9	18163.3	55490.5	137606	12505.5	0	0	0	50593.9	50593.9	8.789e+06	314397	609927	1.3828e+06	3093.68	1.99582e+06	1.25369e+06	201414	1.4551e+06	29890.2	956.123	0	396145	4.04953e+06	205445	5.50463e+06	5.08278e+06	1.28692e+07	3.12067e+06	0.737972	3.03892e+06	0.736056
1996	10001	Kent	DE	63771.5	18443.5	55390.7	137606	12681.6	0	0	0	51507.2	51507.2	8.93893e+06	307208	616764	1.37364e+06	3093.54	1.99349e+06	1.37745e+06	207054	1.5845e+06	31202.7	956.217	0	413610	3.80246e+06	215958	5.38697e+06	5.20488e+06	1.2884e+07	2.98895e+06	0.749415	2.88254e+06	0.749655
1997	10001	Kent	DE	63590.3	18723.2	55292.3	137606	12758.5	0	0	0	52421.3	52421.3	8.89794e+06	300046	622887	1.36206e+06	3093.4	1.98804e+06	1.47142e+06	212772	1.68419e+06	32515.7	955.432	0	431083	3.62863e+06	226945	5.31282e+06	5.17782e+06	1.27906e+07	2.94106e+06	0.751579	2.81002e+06	0.753678
1998	10001	Kent	DE	63293.5	19061.2	55251	137606	12860.6	0	0	0	53335.4	53335.4	8.84854e+06	284357	628712	1.34804e+06	3094.67	1.97985e+06	1.43608e+06	209075	1.64515e+06	30850.6	955.152	0	406249	3.81385e+06	236953	5.459e+06	5108039	1.2868e+07	3.03398e+06	0.744669	2.91209e+06	0.746251
1999	10001	Kent	DE	62996.9	19400.3	55208.6	137606	13032.5	0	0	0	54249.6	54249.6	8.79413e+06	268613	634097	1.3316e+06	3095.95	1.9688e+06	1.4188e+06	205361	1.62416e+06	29185.4	956.303	0	381408	4.25698e+06	246864	5.88114e+06	4.96719e+06	1.31474e+07	3.33552e+06	0.725011	3.22273e+06	0.725684
2000	10001	Kent	DE	62700.4	19740.5	55164.9	137606	13310	0	0	0	55163.7	55163.7	8.72803e+06	252814	639187	1.31274e+06	3097.25	1.95502e+06	1.42098e+06	201520	1.6225e+06	27523.3	956.225	0	356619	4.23862e+06	256669	5.86112e+06	4.87827e+06	1.30338e+07	3.25738e+06	0.728221	3.15358e+06	0.728813
2001	10001	Kent	DE	62404.1	20081.6	55120	137606	13533.1	0	0	0	56728.5	56728.5	8.58142e+06	236958	643556	1.29144e+06	3098.56	1.93809e+06	1.29174e+06	197902	1.48965e+06	25869	956.039	0	331767	4.03776e+06	264020	5.5274e+06	4.72825e+06	1.25404e+07	2.88352e+06	0.748492	2.78871e+06	0.749513
2002	10001	Kent	DE	61949.1	20687.7	54968.9	137606	13793.7	0	0	0	58293.2	58293.2	8.60822e+06	220487	647629	1.26772e+06	3086.97	1.91843e+06	1.21851e+06	193936	1.41245e+06	24204.3	2774.7	0	306933	4.56969e+06	271679	5.98213e+06	4.72392e+06	1.29787e+07	3.26704e+06	0.724887	3.18059e+06	0.72506
2003	10001	Kent	DE	61169.5	21478.3	54957.9	137606	14100.5	0	0	0	59858	59858	8.83995e+06	224450	651866	1.24156e+06	3079.04	1.89651e+06	1.28126e+06	183266	1.46452e+06	23854	1595.38	0	308484	3.39195e+06	286481	4856477	4.88546e+06	1.20086e+07	2.05216e+06	0.811592	1.96812e+06	0.814041
2004	10001	Kent	DE	60406.5	22267.8	54931.4	137606	14537.5	0	0	0	61422.7	61422.7	9.12404e+06	228318	670629	1.21299e+06	3070.89	1.88669e+06	1.29392e+06	172423	1.46634e+06	23509	2241.33	0	310134	4.46554e+06	301232	5.93188e+06	4.85828e+06	1.3063e+07	2.80312e+06	0.76498	2.72131e+06	0.765749
2005	10001	Kent	DE	59634.3	23070.6	54900.8	137606	15053.6	0	0	0	62987.5	62987.5	9.14233e+06	232320	688966	1.18198e+06	3062.83	1.87401e+06	1.1852e+06	161792	1.34699e+06	23160.5	2247.85	0	311748	4.27235e+06	316244	5.61934e+06	4.73815e+06	1.26339e+07	2.33772e+06	0.796367	2.25829e+06	0.797794
2006	10001	Kent	DE	58852.8	23887.2	54865.8	137606	15552.3	0	0	0	64551.4	64551.4	9.30792e+06	236467	706865	1.14854e+06	3054.86	1.85846e+06	1.36431e+06	150864	1.51518e+06	22815.5	1865.39	0	313398	4.1192e+06	332136	5.63438e+06	4.74653e+06	1.26589e+07	2.17994e+06	0.81024	2.10301e+06	0.811802
2007	10001	Kent	DE	58171.9	24526.7	54907.1	137606	15977.6	0	0	0	66116.2	66116.2	9.41532e+06	241255	724329	1.11268e+06	3054.89	1.84007e+06	1.34643e+06	141355	1.48778e+06	22313.7	743.138	0	315182	4.35441e+06	366309	5.84219e+06	4.60433e+06	1.27413e+07	2.12297e+06	0.816007	2.04904e+06	0.817427
2008	10001	Kent	DE	58064.5	24818	54723.2	137606	16335	0	0	0	67680.9	67680.9	9.30165e+06	239475	741335	1.07439e+06	3047.92	1.81877e+06	1.65667e+06	136877	1.79354e+06	21682.6	1552.87	0	309281	3.65812e+06	392131	5.45166e+06	4.47085e+06	1.22228e+07	1.69631e+06	0.845761	1.6265e+06	0.847829
2009	10001	Kent	DE	57957.5	25102.9	54545.3	137606	16571.3	0	0	0	69245.6	69245.6	9.04948e+06	237756	757923	1.03367e+06	3041	1.79464e+06	1.64033e+06	132375	1.77271e+06	21053.3	295.089	0	303386	3.46634e+06	417746	5.23905e+06	4.18317e+06	1.17249e+07	1.43072e+06	0.863483	1.36509e+06	0.865863
2010	10001	Kent	DE	57846.1	25386.3	54373.4	137606	17051.3	0	0	0	70794.3	70794.3	9.00604e+06	236037	774078	990521	3034.09	1.76763e+06	1.6141e+06	128856	1.74295e+06	20184.9	1373.36	0	297722	3.88778e+06	443301	5.63073e+06	4.14292e+06	1.20756e+07	1.80713e+06	0.832877	1.74544e+06	0.834012
2011	10001	Kent	DE	57730.1	25668.2	54207.5	137606	17345.4	0	0	0	71187.4	71187.4	8.85961e+06	234319	789771	944952	3027.2	1.73775e+06	1.59533e+06	124615	1.71994e+06	19568.3	771.073	0	291814	4.16541e+06	468846	5.88535e+06	4.0023e+06	1.2185e+07	2.04764e+06	0.812268	1.99014e+06	0.812524
2012	10001	Kent	DE	57609.6	25948.8	54047.4	137606	17575.2	0	0	0	71582.5	71582.5	8.85042e+06	232600	793901	902107	3020.33	1.69903e+06	1.54344e+06	121269	1.66471e+06	18956.1	852.054	0	286070	4.33114e+06	492962	5.99585e+06	4.02149e+06	1.22999e+07	2.16304e+06	0.8036	2.10957e+06	0.803347
2013	10001	Kent	DE	57799.8	26012.2	53793.8	137606	17758.1	0	0	0	72943.5	72943.5	8.49109e+06	226391	798020	859262	3009.34	1.66029e+06	1.73672e+06	126396	1.86311e+06	18374.7	364.717	0	276147	3.37674e+06	494933	5.23985e+06	4.54647e+06	1.20329e+07	2.26751e+06	0.789238	2.21775e+06	0.788432
2014	10001	Kent	DE	59010.4	26012.2	52583.2	137606	18012.1	0	0	0	73510.4	73510.4	8.59392e+06	207346	802148	816418	2985.17	1.62155e+06	2.12589e+06	131505	2.25739e+06	17792.2	364.717	0	266207	3.17598e+06	496228	5.43337e+06	4.63988e+06	1.22823e+07	2.43964e+06	0.778889	2.38078e+06	0.778889
2015	10001	Kent	DE	59206.7	26012.2	52386.9	137606	18187.7	0	0	0	73577	73577	8.47933e+06	201775	806267	773569	2979.72	1.58281e+06	2.32622e+06	160111	2.48634e+06	17210.6	364.717	0	256306	3.13298e+06	495575	5.61931e+06	4.62911e+06	1.24176e+07	2.70514e+06	0.758134	2.65061e+06	0.757451
2016	10001	Kent	DE	59386.5	26012.2	52207	137606	18336.3	0	0	0	74441.3	74441.3	8.6486e+06	197045	810380	730722	2974.38	1.54408e+06	2.66363e+06	148456	2.81209e+06	16627.7	364.717	0	246366	3.29936e+06	495247	6.11144e+06	4.6563e+06	1.28981e+07	3.0306e+06	0.740513	2.98128e+06	0.739235
2017	10001	Kent	DE	59549.8	26012.2	52043.8	137606	18541.9	0	0	0	74854	74854	8.91672e+06	193131	814498	687877	2969.13	1.50534e+06	2.97478e+06	149052	3.12383e+06	16174.9	364.717	0	236342	3.57846e+06	492812	6.70229e+06	4.65249e+06	1.3444e+07	3.32457e+06	0.728414	3.28136e+06	0.726666
2018	10001	Kent	DE	59289.9	26110.8	52205.1	137606	18756.3	0	0	0	75320.5	75320.5	8.89154e+06	196305	812498	674257	2969.69	1.48972e+06	3.01036e+06	143161	3.15352e+06	15900.4	364.717	0	233930	3.76961e+06	494181	6.92313e+06	4.614e+06	1.36123e+07	3.52012e+06	0.716386	3.48249e+06	0.714028
2019	10001	Kent	DE	59035.6	26305.6	52264.5	137606	18992.2	0	0	0	75877.2	75877.2	8.86775e+06	197921	810497	660642	2970.25	1.47411e+06	3.04494e+06	138246	3.18319e+06	15626.8	364.717	0	231518	3.34517e+06	499366	6.52836e+06	4.58756e+06	1.31809e+07	3.11083e+06	0.7403	3.07724e+06	0.738042
1985	10003	New Castle	DE	28380.2	27433	48883.5	104697	11245.7	0	0	0	15287.7	15287.7	2.95115e+06	175807	431337	1.34501e+06	2367.45	1.77871e+06	18414.6	80209.4	98624	11703.6	0	0	159730	1.71143e+06	149254	1.81006e+06	1.21959e+06	4.9846e+06	719741	0.803933	735817	0.790435
1986	10003	New Castle	DE	28081.7	28169.6	48445.3	104697	11386.2	0	0	0	15748.2	15748.2	2.85811e+06	160254	439080	1.34408e+06	2368	1.78552e+06	18884.1	76808.7	95692.7	11169.6	0	0	152713	1.56204e+06	166649	1.65773e+06	1.13475e+06	4.77157e+06	565356	0.834859	572897	0.824843
1987	10003	New Castle	DE	27787.7	28902.9	48006.1	104697	11545	0	0	0	16208.9	16208.9	2.76488e+06	144651	446509	1.34264e+06	2368.58	1.79152e+06	20183.6	73383.1	93566.8	10638.2	0	0	145721	1.60255e+06	183396	1.69612e+06	1.04616e+06	4.74404e+06	597975	0.822183	596905	0.814461
1988	10003	New Castle	DE	27503.6	29631.2	47561.9	104697	11769.4	0	0	0	16669.7	16669.7	2.71681e+06	138631	453730	1.34069e+06	2368.93	1.79679e+06	41571.5	70353.8	111925	10282.6	0	0	141195	1.54136e+06	201081	1.65328e+06	1.08314e+06	4.76124e+06	632206	0.811226	629642	0.803716
1989	10003	New Castle	DE	27227.4	30348.3	47120.9	104697	11963.5	0	0	0	17130.4	17130.4	2.76233e+06	132650	460417	1.33712e+06	2369.34	1.79991e+06	64189.3	67291	131480	9927.44	0	0	136679	1.52595e+06	218646	1.65743e+06	1.15429e+06	4.85734e+06	653539	0.808676	649510	0.80193
1990	10003	New Castle	DE	26953.3	31067.7	46675.7	104697	12077.2	0	0	0	17591.2	17591.2	2.78268e+06	126594	466893	1.33194e+06	2369.78	1.80121e+06	87732.7	64182.3	151915	9577.11	0	0	132220	1.68025e+06	236243	1.83217e+06	1.21953e+06	5.11631e+06	864326	0.763004	858700	0.75569
1991	10003	New Castle	DE	26680.5	31789.2	46226.9	104697	12127.4	0	0	0	18247.3	18247.3	2.71305e+06	120470	473051	1.32515e+06	2370.25	1.80057e+06	113891	61184.3	175076	9221.97	0	0	127704	1.67533e+06	253931	1.85041e+06	1.21951e+06	5.15188e+06	942813	0.742109	935579	0.734825
1992	10003	New Castle	DE	26411.2	32504.4	45781.1	104697	12320.3	0	0	0	18903.5	18903.5	2.65756e+06	114418	478998	1.31674e+06	2370.74	1.79811e+06	140316	58128.4	198444	8866.34	0	0	123178	1.86252e+06	271853	2.06096e+06	1.2243e+06	5.38299e+06	1.20388e+06	0.68823	1.19512e+06	0.680301
1993	10003	New Castle	DE	26178.7	33078.9	45439	104697	12494.3	0	0	0	19559.7	19559.7	2.73129e+06	117238	484421	1.30672e+06	2370.04	1.79351e+06	132361	56919.1	189280	8791.36	0	0	122514	1.82493e+06	289298	2.01421e+06	1.2984e+06	5.42377e+06	1.15169e+06	0.7034	1.14642e+06	0.69514
1994	10003	New Castle	DE	25943	33651.8	45101.8	104697	12631.9	0	0	0	20215.8	20215.8	2.83536e+06	120049	489627	1.29508e+06	2369.35	1.78708e+06	126055	55708.2	181763	8715.88	0	0	121840	1.85301e+06	306754	2.03477e+06	1.38956e+06	5.54709e+06	1.15304e+06	0.710902	1.15125e+06	0.702255
1995	10003	New Castle	DE	25706.1	34221.5	44769.1	104697	12797.3	0	0	0	20942.1	20942.1	2.94654e+06	122834	494518	1.28183e+06	2368.72	1.77871e+06	117439	54525	171964	8638.22	0	0	121130	1.8518e+06	324198	2.02376e+06	1.48391e+06	5.64016e+06	1.11841e+06	0.724865	1.12011e+06	0.715983
1996	10003	New Castle	DE	25471.9	34785.1	44439.7	104697	12965	0	0	0	21597.9	21597.9	3.01813e+06	125653	499194	1.26696e+06	2368.2	1.76852e+06	109895	53323.5	163219	8560.11	0	0	120432	1.76629e+06	341486	1.92951e+06	1.55009e+06	5.61976e+06	1.01159e+06	0.748968	1.01681e+06	0.739899
1997	10003	New Castle	DE	25235.3	35350.4	44111	104697	13116.9	0	0	0	22254	22254	3.01507e+06	128459	503342	1.25047e+06	2367.71	1.75618e+06	100639	52199.6	152838	8485.14	0	0	119768	1.70847e+06	359626	1.86131e+06	1.56368e+06	5.57154e+06	952419	0.759944	961111	0.750213
1998	10003	New Castle	DE	24832.3	36019.5	43845	104697	13258.2	0	0	0	22910.2	22910.2	3.0781e+06	126650	507278	1.23238e+06	2368.24	1.74203e+06	89361.6	51399.2	140761	8336.59	0	0	118300	1.72566e+06	376431	1.86642e+06	1.66711e+06	5.68324e+06	986351	0.757322	994701	0.747931
1999	10003	New Castle	DE	24425.4	36694.4	43576.9	104697	13400.8	0	0	0	23566.3	23566.3	3.0891e+06	124837	510900	1.21267e+06	2368.81	1.72594e+06	78553.1	50580.1	129133	8183.95	0	0	116782	1.81713e+06	393199	1.94626e+06	1.71632e+06	5.81347e+06	1.09236e+06	0.738761	1.10042e+06	0.729274
2000	10003	New Castle	DE	24014.8	37375.2	43306.7	104697	13670.9	0	0	0	24222.4	24222.4	3.12533e+06	123019	514306	1.19135e+06	2369.4	1.70802e+06	68663.8	49775	118439	8035.46	0	0	115313	1.73854e+06	409925	1.85698e+06	1.79637e+06	5.80355e+06	1.03457e+06	0.7513	1.04227e+06	0.742304
2001	10003	New Castle	DE	23600.3	38062	43034.4	104697	13815.7	0	0	0	24754	24754	3.09074e+06	121198	517186	1.1684e+06	2370.04	1.68796e+06	56222.5	48927.2	105150	7882.82	0	0	113796	1.55403e+06	430638	1.65917e+06	1.80462e+06	5.61503e+06	866805	0.780974	874207	0.772564
2002	10003	New Castle	DE	23161	38699	42836.7	104697	13912.7	0	0	0	25285.6	25285.6	3.20209e+06	119321	519855	1.14385e+06	2369.46	1.66607e+06	45263.3	48124.1	93387.5	7734.27	0	0	112327	1.7477e+06	443942	1.84108e+06	1.88624e+06	5.87036e+06	1.0056e+06	0.761008	1.0126e+06	0.752746
2003	10003	New Castle	DE	22740.1	39324.5	42632.2	104697	14016.7	0	0	0	25817.3	25817.3	3.17574e+06	122232	522205	1.11768e+06	2368.87	1.64225e+06	41220.3	45455.8	86676.1	7390.65	0	0	108520	1.29651e+06	457552	1.38318e+06	1.83845e+06	5.35465e+06	510593	0.86149	524305	0.853457
2004	10003	New Castle	DE	22322.7	39949.9	42424.2	104697	14125.1	0	0	0	26348.9	26348.9	3.10691e+06	125126	524238	1.0899e+06	2368.21	1.6165e+06	36905.7	42812.7	79718.5	7051.37	0	0	104832	1.62101e+06	471180	1.70073e+06	1.71909e+06	5.5409e+06	761896	0.803067	782190	0.79219
2005	10003	New Castle	DE	21900.1	40580.7	42215.9	104697	14235.3	0	0	0	26880.6	26880.6	2.98227e+06	128079	525953	1.0605e+06	2367.6	1.58882e+06	0.000702188	40215.5	40215.5	6710.39	0	0	101119	1.48413e+06	484815	1.52435e+06	1.60007e+06	5.23164e+06	575108	0.838334	602069	0.825803
2006	10003	New Castle	DE	21475.4	41211.1	42010.2	104697	14332.4	0	0	0	27411.9	27411.9	2.88122e+06	131209	527350	1.02949e+06	2367.03	1.5592e+06	29939	37501.7	67440.7	6371.11	0	0	97431.2	1.38701e+06	497455	1.45445e+06	1.49752e+06	5.04241e+06	487515	0.855283	521293	0.840647
2007	10003	New Castle	DE	21135.7	41640.8	41920.2	104697	14422.9	0	0	0	27943.6	27943.6	2.80155e+06	135151	530742	996863	2368.71	1.52997e+06	2415.08	34842.9	37257.9	5987.88	0	0	93789.6	1.35847e+06	531861	1.39572e+06	1.41883e+06	4.91032e+06	415184	0.87093	456545	0.853809
2008	10003	New Castle	DE	21049.6	41914.4	41732.7	104697	14512.3	0	0	0	28475.3	28475.3	2.87653e+06	126918	534441	962619	2366.62	1.49943e+06	25059.2	35224	60283.2	5951.31	0	0	92897.7	1.30109e+06	566855	1.36137e+06	1.41777e+06	4.87985e+06	296496	0.906557	330517	0.892694
2009	10003	New Castle	DE	20961.5	42186.9	41548.3	104697	14610.1	0	0	0	29006.9	29006.9	2.98185e+06	118835	537819	926760	2364.56	1.46694e+06	2303.81	35653.5	37957.3	5911.11	0	0	91946.2	1.2841e+06	601692	1.32206e+06	1.43395e+06	4.85956e+06	159331	0.949277	186221	0.938929
2010	10003	New Castle	DE	20873.4	42455.9	41367.4	104697	14715.1	0	0	0	29532.6	29532.6	3.07777e+06	110960	540880	889290	2362.56	1.43253e+06	0.000259191	36041.2	36041.2	5874.51	0	0	91054.3	1.55893e+06	636292	1.59498e+06	1.44083e+06	5.14004e+06	334220	0.902046	354125	0.893366
2011	10003	New Castle	DE	20788.1	42718.1	41190.4	104697	14807.7	0	0	0	29718.1	29718.1	3.16606e+06	103357	543626	850206	2360.63	1.39619e+06	0.000207983	36416.1	36416.1	5834.28	0	0	90102.9	1.74261e+06	670537	1.77903e+06	1.45922e+06	5.34053e+06	439046	0.878215	452301	0.871323
2012	10003	New Castle	DE	20705.2	42974.7	41016.8	104697	14889.5	0	0	0	29907.2	29907.2	3.22527e+06	95977.5	543259	809805	2358.79	1.35542e+06	0.000335159	36822.3	36822.3	5799.14	0	0	89252.9	1.8709e+06	703899	1.90772e+06	1.45533e+06	5.45807e+06	494620	0.867034	501345	0.861913
2013	10003	New Castle	DE	20523.3	43305.1	40868.4	104697	14985.8	0	0	0	29822.3	29822.3	2.95741e+06	103534	542894	769398	2358.44	1.31465e+06	0.000708497	36390.1	36390.1	5865.73	0	0	90747.5	1.53167e+06	708565	1.56806e+06	1.54481e+06	5.17177e+06	503448	0.854531	516235	0.84682
2014	10003	New Castle	DE	21056.1	43332.8	40307.9	104697	15053.2	0	0	0	29904.9	29904.9	3.12215e+06	108469	542523	728997	2347.59	1.27387e+06	0.000170085	35879.4	35879.4	5935.45	0	0	92281.2	1.4933e+06	717121	1.52918e+06	1.67559e+06	5.23159e+06	430612	0.878795	446800	0.870885
2015	10003	New Castle	DE	21022.4	43392.5	40281.9	104697	15129.9	0	0	0	29875	29875	3.11095e+06	117655	542149	688591	2347.41	1.23309e+06	0.000662823	35408.9	35408.9	5998.86	0	0	93730.2	1.46396e+06	717852	1.49937e+06	1.68762e+06	5.1738e+06	416893	0.881828	440818	0.871636
2016	10003	New Castle	DE	20975.1	43495.7	40225.8	104697	15177.6	0	0	0	30033.1	30033.1	3.19386e+06	126281	541783	648184	2347.21	1.19231e+06	10654.7	35029.7	45684.5	6068.54	0	0	95264	1.51767e+06	719220	1.56336e+06	1.70991e+06	5.2209e+06	413072	0.885478	444089	0.873539
2017	10003	New Castle	DE	20911.7	43654.1	40131	104697	15205.4	0	0	0	30073.1	30073.1	3.25915e+06	134134	541416	607783	2347	1.15155e+06	36418.5	34662.4	71080.9	6187.2	0	0	96721	1.5785e+06	720928	1.64958e+06	1.69355e+06	5.25186e+06	410234	0.888201	447647	0.874702
2018	10003	New Castle	DE	20668.1	43897.9	40130.7	104697	15285.1	0	0	0	30167.4	30167.4	3.24739e+06	130722	541150	594979	2348.27	1.13848e+06	106639	32889.5	139528	5934.45	0	0	93647.6	1.64469e+06	727049	1.78422e+06	1.69369e+06	5.37954e+06	548450	0.855513	585524	0.841844
2019	10003	New Castle	DE	20467.4	44138.7	40090.6	104697	15269.2	0	0	0	30169.8	30169.8	3.24286e+06	127481	540891	582176	2349.59	1.12542e+06	73750	31126.9	104877	5688.04	0	0	90658.9	1.43589e+06	732717	1.54077e+06	1.69972e+06	5.13448e+06	307835	0.913303	344657	0.900389
1985	10005	Sussex	DE	102107	21993.9	109631	233732	35382.7	30643.1	6652.18	1051.26	88525.1	126872	1.21445e+07	356727	1.35215e+06	2.23876e+06	5021.9	3.59593e+06	6.00123e+06	351602	6.35283e+06	20636	0	0	302529	3.3103e+06	144293	9.66313e+06	8.32906e+06	2.18799e+07	7.71889e+06	0.611402	7.77309e+06	0.602621
1986	10005	Sussex	DE	101123	22769.5	109840	233732	36146.3	30643.1	6652.18	1051.26	90067.5	128414	1.1781e+07	288762	1.3789e+06	2.23876e+06	5027.27	3.62268e+06	6.06137e+06	362257	6.42363e+06	19492.8	0	0	284285	2.99131e+06	162022	9.41494e+06	8.04908e+06	2.13966e+07	7.53247e+06	0.609989	7.53695e+06	0.603927
1987	10005	Sussex	DE	100140	23552.8	110039	233732	36834.9	30643.1	6652.18	1051.26	91611.6	129958	1.14149e+07	220091	1.4044e+06	2.23876e+06	5032.75	3.64819e+06	6.2983e+06	372973	6.67127e+06	18384.1	0	0	266068	3.03486e+06	181353	9.70613e+06	7.76195e+06	2.1446e+07	7.88014e+06	0.591598	7.83416e+06	0.588303
1988	10005	Sussex	DE	99922.1	24148.4	109662	233732	37435	30727	6670.41	1051.26	93155.7	131604	1.11592e+07	212333	1.42887e+06	2.23876e+06	5030.8	3.67266e+06	6.44237e+06	377708	6.82007e+06	18656.6	9638.65	0	271170	3.09573e+06	198321	9.91581e+06	7.35023e+06	2.12873e+07	7.94591e+06	0.584096	7.88707e+06	0.581231
1989	10005	Sussex	DE	99697.4	24741.4	109293	233732	37932.7	29240.9	6743.3	1051.26	94700	131735	1.1312e+07	204611	1.45168e+06	2.23876e+06	5028.81	3.69547e+06	6.58885e+06	382992	6.97184e+06	19054.7	9638.65	0	276074	3.23456e+06	215313	1.02064e+07	7.22703e+06	2.1495e+07	7.97163e+06	0.586612	7.90017e+06	0.584367
1990	10005	Sussex	DE	99466.1	25331.9	108934	233732	38543.7	31134.2	6884.69	1051.26	96244.2	135314	1.1474e+07	196926	1.47346e+06	2.23876e+06	5026.77	3.71725e+06	6.72944e+06	387837	7.11727e+06	19458.2	9638.65	0	281064	3.82356e+06	232235	1.09408e+07	7.10432e+06	2.21494e+07	8.43196e+06	0.576411	8.34782e+06	0.574631
1991	10005	Sussex	DE	99227.8	25919.8	108585	233732	38855.5	24336.1	6831.39	1051.26	98361.8	130581	1.09836e+07	189278	1.494e+06	2.23876e+06	5024.68	3.73778e+06	6.96746e+06	392499	7.35996e+06	19836	9638.65	0	285989	3.89919e+06	249049	1.12591e+07	6.65321e+06	2.20496e+07	8.7994e+06	0.555205	8.70269e+06	0.55364
1992	10005	Sussex	DE	98982.4	26505.3	108244	233732	40150.4	30897	5798.21	1051.26	100479	138226	1.06649e+07	181668	1.5135e+06	2.23876e+06	5022.54	3.75728e+06	7.10162e+06	397089	7.49871e+06	20236	9638.65	0	290963	4.57209e+06	264461	1.20708e+07	6.21337e+06	2.24644e+07	9.49927e+06	0.528903	9.38998e+06	0.527506
1993	10005	Sussex	DE	98679.9	27101.3	107951	233732	41540.7	36993.8	7074.58	1051.26	102597	147717	1.11339e+07	194103	1.53134e+06	2.23876e+06	5019.72	3.77512e+06	7.12802e+06	364035	7.49205e+06	19428.2	9638.65	0	279022	4.72381e+06	282297	1.22159e+07	6.50134e+06	2.29418e+07	9.45399e+06	0.540799	9.36908e+06	0.538672
1994	10005	Sussex	DE	98372.3	27695.7	107664	233732	42940.8	84043.9	8272.88	1051.26	104714	198082	1.17593e+07	206454	1.54815e+06	2.23876e+06	5016.85	3.79193e+06	7.33839e+06	330894	7.66928e+06	18623.2	9638.65	0	267089	5.13534e+06	300175	1.28046e+07	6.76572e+06	2.38791e+07	9.67192e+06	0.5487	9.61128e+06	0.54587
1995	10005	Sussex	DE	98059.7	28288.4	107384	233732	44323.8	41644.2	11304.2	1051.26	123377	177376	1.2241e+07	218719	1.56372e+06	2.23765e+06	5013.94	3.80638e+06	7.35156e+06	297725	7.64928e+06	17817	9638.65	0	255139	5.40487e+06	318106	1.30541e+07	6.91595e+06	2.42898e+07	9.57905e+06	0.560998	9.54263e+06	0.557493
1996	10005	Sussex	DE	97741.8	28879.3	107111	233732	45813.1	44327.2	10654.4	1051.26	125493	181526	1.26669e+07	230894	1.57826e+06	2.23426e+06	5010.98	3.81753e+06	7.54685e+06	264444	7.81129e+06	17059.1	9638.65	0	243133	5.40308e+06	336175	1.32144e+07	7.04957e+06	2.46162e+07	9.43453e+06	0.573125	9.42229e+06	0.568937
1997	10005	Sussex	DE	97418.4	29468.6	106845	233732	47498.4	50650.4	9409.51	1051.26	127610	188722	1.29021e+07	242978	1.59113e+06	2.22572e+06	5007.97	3.82187e+06	7.55833e+06	231256	7.78958e+06	16274.2	9638.65	0	231195	5.43741e+06	352915	1.3227e+07	7.15955e+06	2.47663e+07	9.30652e+06	0.580949	9.3183e+06	0.576005
1998	10005	Sussex	DE	96436.9	30283.5	107012	233732	48985	28530.2	10932.7	1051.26	129728	170242	1.26998e+07	233262	1.60298e+06	2.21203e+06	5012.73	3.82002e+06	7.64098e+06	222256	7.86324e+06	17018.4	9638.65	0	239159	5.82287e+06	371970	1.36861e+07	6.80797e+06	2.48733e+07	9.6075e+06	0.569311	9.60161e+06	0.564911
1999	10005	Sussex	DE	95458.5	31107.6	107166	233732	50685.3	17783.6	9796.65	1051.26	131846	160477	1.26408e+07	223453	1.61357e+06	2.19317e+06	5017.67	3.81176e+06	7.84326e+06	213364	8.05662e+06	17628.2	9638.65	0	247257	6.72035e+06	391160	1.4777e+07	6.452e+06	2.561e+07	1.03902e+07	0.54886	1.03664e+07	0.545009
2000	10005	Sussex	DE	94483.4	31941.1	107308	233732	53320.4	19503.7	4625.46	1051.26	133964	159144	1.25452e+07	213546	1.62314e+06	2.16917e+06	5022.81	3.79733e+06	8.23544e+06	204371	8.43982e+06	18239.9	9638.65	0	255382	6.81084e+06	410497	1.52507e+07	6.22636e+06	2.58622e+07	1.07202e+07	0.53922	1.06784e+07	0.535924
2001	10005	Sussex	DE	93512.4	32783.1	107437	233732	54544.8	21268.9	4220.95	0	137020	162510	1.20467e+07	203549	1.63106e+06	2.14001e+06	5028.15	3.7761e+06	7.906e+06	195369	8.10137e+06	18864.8	9638.65	0	263430	6.38311e+06	428301	1.44845e+07	5.66677e+06	2.4537e+07	9.87677e+06	0.549488	9.81689e+06	0.546773
2002	10005	Sussex	DE	92405.3	33931.9	107395	233732	55730.1	20259.2	3391.97	0	140077	163728	1.19843e+07	193148	1.63793e+06	2.10569e+06	5015.78	3.74864e+06	7.79303e+06	186504	7.97954e+06	19476.8	9791.82	0	271553	7.22489e+06	453206	1.52044e+07	5.48953e+06	2.5079e+07	1.04613e+07	0.533926	1.03829e+07	0.531754
2003	10005	Sussex	DE	91927.3	34835.4	106969	233732	57107.7	28540.3	4294.26	0	143134	175968	1.20598e+07	207156	1.64357e+06	2.06621e+06	4995.22	3.71478e+06	7.94544e+06	183183	8.12862e+06	19209.2	9791.82	0	267430	5.38899e+06	470663	1.35176e+07	5.30597e+06	2.32042e+07	8.49032e+06	0.586847	8.43004e+06	0.584372
2004	10005	Sussex	DE	91446.3	35733.6	106552	233732	58335.2	26578.9	3798.43	0	146190	176568	1.23205e+07	221014	1.65083e+06	2.02158e+06	4974.57	3.67739e+06	7.71521e+06	179286	7.89449e+06	18943.4	9791.82	0	263337	6.97631e+06	488152	1.48708e+07	5.18919e+06	2.4421e+07	9.43966e+06	0.566195	9.39734e+06	0.562849
2005	10005	Sussex	DE	90958.2	36627.9	106146	233732	59807.1	25443.6	3966.26	0	149247	178657	1.22666e+07	234727	1.66374e+06	1.9718e+06	4953.88	3.64049e+06	7.7804e+06	175716	7.95612e+06	18678.4	9791.82	0	259234	6.43874e+06	505373	1.43949e+07	5.023e+06	2.37611e+07	8.82531e+06	0.581578	8.80081e+06	0.577547
2006	10005	Sussex	DE	90462.7	37518.2	105751	233732	61445.9	27066.1	4390.24	0	152302	183759	1.2633e+07	248292	1.67539e+06	1.91685e+06	4933.13	3.59717e+06	7.5911e+06	172314	7.76341e+06	18412.7	9791.82	0	255141	6.18854e+06	522710	1.39519e+07	5.33652e+06	2.36105e+07	8.30089e+06	0.603472	8.29404e+06	0.598911
2007	10005	Sussex	DE	90058.6	38129.6	105544	233732	62981.8	31085.7	3595.09	0	155359	190040	1.2685e+07	261999	1.68583e+06	1.85675e+06	4931.2	3.54752e+06	6.70169e+06	173425	6.87511e+06	17977.1	18898.9	0	251187	6.22176e+06	557189	1.30969e+07	5.36867e+06	2.27783e+07	7.39669e+06	0.631671	7.4075e+06	0.62646
2008	10005	Sussex	DE	89633.8	38745.8	105352	233732	64561.9	22600	3534.62	0	158416	184550	1.28411e+07	261538	1.69502e+06	1.7915e+06	4929.42	3.49145e+06	7.18989e+06	162280	7.35217e+06	17502.3	18898.9	0	247106	5.55921e+06	599429	1.29114e+07	5.45927e+06	2.26636e+07	7.11369e+06	0.64351	7.12812e+06	0.638308
2009	10005	Sussex	DE	89202.6	39360.4	105169	233732	65612.1	19742	7114.85	0	161472	188329	1.29881e+07	261053	1.70296e+06	1.72109e+06	4927.55	3.42898e+06	6.5772e+06	150162	6.72737e+06	17030.2	18898.9	0	243067	5.33435e+06	642035	1.20617e+07	5.44631e+06	2.17844e+07	6.06978e+06	0.681508	6.08776e+06	0.676438
2010	10005	Sussex	DE	88764.5	39973.2	104994	233732	67109.2	19974.5	3056.5	0	164512	187543	1.32405e+07	260544	1.70965e+06	1.64552e+06	4925.6	3.36009e+06	6.67331e+06	136452	6.80976e+06	16141.1	18898.9	0	239353	6.07564e+06	684937	1.28854e+07	5.53634e+06	2.26704e+07	6.69475e+06	0.664176	6.71594e+06	0.659019
2011	10005	Sussex	DE	88319.2	40584.3	104829	233732	68201.2	15261.4	582.91	0	165185	181029	1.32825e+07	260010	1.71512e+06	1.5648e+06	4923.57	3.28484e+06	6.26125e+06	123436	6.38469e+06	15688.9	18898.9	0	235296	6.54038e+06	728206	1.29251e+07	5.50348e+06	2.26383e+07	6.62074e+06	0.667353	6.64545e+06	0.662117
2012	10005	Sussex	DE	87866.4	41193.7	104672	233732	69115.5	12408.6	1630.2	0	165880	179919	1.33522e+07	259449	1.73073e+06	1.49484e+06	4921.44	3.23049e+06	5.98853e+06	107771	6.0963e+06	15234.1	18898.9	0	231193	6.77996e+06	773784	1.28763e+07	5.50508e+06	2.25808e+07	6.47289e+06	0.6735	6.50115e+06	0.668206
2013	10005	Sussex	DE	88200.7	41340.7	104191	233732	70200.4	17761.5	1381.64	0	170808	189951	1.27691e+07	229916	1.74634e+06	1.42486e+06	4905.32	3.17611e+06	6.65362e+06	107956	6.76157e+06	14457.9	18898.9	0	221059	6.00696e+06	778207	1.27685e+07	5.95902e+06	2.28863e+07	7.37623e+06	0.633849	7.38508e+06	0.629342
2014	10005	Sussex	DE	91008.9	41345.1	101378	233732	71582.8	20707.1	60.1384	0	172436	193203	1.32237e+07	182938	1.76193e+06	1.3549e+06	4840.57	3.12167e+06	6.3988e+06	107519	6.50632e+06	13880.3	18898.9	0	210775	5.85333e+06	781988	1.23596e+07	6.2545e+06	22724886	6.81479e+06	0.659915	6.78696e+06	0.657704
2015	10005	Sussex	DE	91400.4	41365.6	100966	233732	73059.8	17039.1	9.58941	0	172752	189801	1.28703e+07	159697	1.77753e+06	1.28494e+06	4825.54	3.0673e+06	6.47031e+06	106502	6.57682e+06	13302.7	18898.9	0	200512	5.79341e+06	781380	1.23702e+07	6.04503e+06	2.2467e+07	6.94307e+06	0.649576	6.90225e+06	0.648075
2016	10005	Sussex	DE	91740.8	41435.9	100555	233732	74645.7	14010.3	3684.03	0	174127	191821	1.30859e+07	137305	1.79315e+06	1.21498e+06	4810.69	3.01294e+06	6.65562e+06	105062	6.76068e+06	12725	18898.9	0	190229	6.04314e+06	781647	1.28038e+07	6.04941e+06	2.28524e+07	7.13831e+06	0.647041	7.08539e+06	0.646331
2017	10005	Sussex	DE	92020.9	41570.7	100141	233732	76323.6	17367.7	4016.13	0	175799	197183	1.33636e+07	115379	1.80875e+06	1.14501e+06	4796.03	2.95856e+06	7.10284e+06	103227	7.20607e+06	12281.8	18898.9	0	179785	6.3266e+06	782004	1.35327e+07	6.06756e+06	2.35503e+07	7.57933e+06	0.638096	7.51492e+06	0.638064
2018	10005	Sussex	DE	91542.3	41832.2	100358	233732	78050.1	14280.6	8242.86	0	176015	198538	13306309	112946	1.80185e+06	1.12233e+06	4796.29	2.92898e+06	7.14769e+06	98470	7.24616e+06	12056.9	18898.9	0	175938	6.65738e+06	784821	1.39035e+07	5.89564e+06	2.37236e+07	7.81408e+06	0.630022	7.75109e+06	0.629922
2019	10005	Sussex	DE	91011	42312	100409	233732	79731.4	15855.3	3098.69	0	176287	195241	1.32432e+07	108015	1.79497e+06	1.09966e+06	4796.5	2.89943e+06	6.61094e+06	93703.5	6.70464e+06	11829.1	18898.9	0	172066	6.04717e+06	794926	1.27518e+07	5.74166e+06	2.23949e+07	6.54947e+06	0.669096	6.48542e+06	0.669459
1985	11001	District of Columbia	DC	0	11880.7	4191.6	16072.3	634549	2.80294e+06	10374.2	39650.1	231.403	2.85319e+06	0	0	87212	270413	167.603	357793	0	0	0	0	0	0	0	0	58156.5	0	0	3.26914e+06	0	NA	0	NA
1986	11001	District of Columbia	DC	0	11896.7	4175.57	16072.3	638269	2.5126e+06	10374.2	39650.1	229.604	2.56286e+06	0	0	87752.8	270290	167.528	358211	0	0	0	0	0	0	0	0	61032.8	0	0	2.9821e+06	0	NA	0	NA
1987	11001	District of Columbia	DC	0	11912.7	4159.55	16072.3	636930	2.59639e+06	10374.2	39650.1	227.806	2.64664e+06	0	0	88224.2	270105	167.453	358497	0	0	0	0	0	0	0	0	63810.7	0	0	3.06895e+06	0	NA	0	NA
1988	11001	District of Columbia	DC	0	11928.7	4143.52	16072.3	630432	2.72177e+06	10402.7	39650.1	226.007	2.77205e+06	0	0	88608.8	269858	167.378	358634	0	0	0	0	0	0	0	0	66495.4	0	0	3.19718e+06	0	NA	0	NA
1989	11001	District of Columbia	DC	0	11944.8	4127.5	16072.3	624168	2.63424e+06	10374.2	39650.1	224.208	2.68449e+06	0	0	88964.4	269547	167.304	358678	0	0	0	0	0	0	0	0	69091.9	0	0	3.11226e+06	0	NA	0	NA
1990	11001	District of Columbia	DC	0	11960.8	4111.48	16072.3	606900	2.95728e+06	10374.2	39650.1	222.409	3.00753e+06	0	0	89232.8	269173	167.229	358573	0	0	0	0	0	0	0	0	71605	0	0	3.43771e+06	0	NA	0	NA
1991	11001	District of Columbia	DC	0	11976.8	4095.45	16072.3	605321	2.77518e+06	10374.2	39650.1	220.844	2.82542e+06	0	0	89433.3	268738	167.154	358338	0	0	0	0	0	0	0	0	74038.9	0	0	3.2578e+06	0	NA	0	NA
1992	11001	District of Columbia	DC	0	11992.8	4079.43	16072.3	600870	2.90131e+06	10402.7	39650.1	219.279	2.95158e+06	0	0	89545.8	268020	167.079	357732	0	0	0	0	0	0	0	0	76397.7	0	0	3.38571e+06	0	NA	0	NA
1993	11001	District of Columbia	DC	0	12013.1	4059.17	16072.3	597565	2.72637e+06	10374.2	39650.1	217.714	2.77662e+06	0	0	89629.9	266969	166.519	356765	0	0	0	0	0	0	0	0	78685.1	0	0	3.21207e+06	0	NA	0	NA
1994	11001	District of Columbia	DC	0	12033.3	4038.92	16072.3	595301	2.65004e+06	10374.2	39650.1	216.148	2.70028e+06	0	0	89626.8	265585	165.958	355378	0	0	0	0	0	0	0	0	80904.6	0	0	3.13657e+06	0	NA	0	NA
1995	11001	District of Columbia	DC	0	12053.6	4018.67	16072.3	589239	2.64658e+06	10374.2	39650.1	214.583	2.69682e+06	0	0	89555.3	263870	165.398	353590	0	0	0	0	0	0	0	0	83059.5	0	0	3.13346e+06	0	NA	0	NA
1996	11001	District of Columbia	DC	0	12073.8	3998.41	16072.3	580517	2.38317e+06	10402.7	39650.1	213.018	2.43344e+06	0	0	89396.4	261820	164.837	351382	0	0	0	0	0	0	0	0	85152.9	0	0	2.86997e+06	0	NA	0	NA
1997	11001	District of Columbia	DC	0	12094.1	3978.16	16072.3	572377	1.99209e+06	10364.9	39650.1	211.453	2.04231e+06	0	0	89208.9	259439	164.276	348812	0	0	0	0	0	0	0	0	87187.6	0	0	2.47831e+06	0	NA	0	NA
1998	11001	District of Columbia	DC	0	12114.3	3957.91	16072.3	567736	1.85192e+06	10379.8	39650.1	209.887	1.90216e+06	0	0	88934.2	256725	163.716	345823	0	0	0	0	0	0	0	0	89166.3	0	0	2.33715e+06	0	NA	0	NA
1999	11001	District of Columbia	DC	0	12134.6	3937.65	16072.3	565230	2.22542e+06	10378.9	39650.1	208.322	2.27565e+06	0	0	88590.8	253679	163.155	342433	0	0	0	0	0	0	0	0	91091.5	0	0	2.70918e+06	0	NA	0	NA
2000	11001	District of Columbia	DC	0	12154.9	3917.4	16072.3	572059	1.74221e+06	10472.8	39650.1	206.757	1.79254e+06	0	0	88160.1	250299	162.595	338622	0	0	0	0	0	0	0	0	92965.6	0	0	2.22413e+06	0	NA	0	NA
2001	11001	District of Columbia	DC	0	12175.1	3897.14	16072.3	578042	1.19293e+06	10470.2	39650.1	196.858	1.24325e+06	0	0	87701.1	246587	162.034	334450	0	0	0	0	0	0	0	0	94790.8	0	0	1.67249e+06	0	NA	0	NA
2002	11001	District of Columbia	DC	0	12202.4	3869.86	16072.3	579585	1.27237e+06	10470.2	39650.1	186.96	1.32268e+06	0	0	87154.3	242542	161.874	329859	0	0	0	0	0	0	0	0	96569.3	0	0	1.74911e+06	0	NA	0	NA
2003	11001	District of Columbia	DC	0	12229.7	3842.57	16072.3	577777	1.57642e+06	10472.9	39650.1	177.061	1.62672e+06	0	0	87359.1	238166	161.714	325687	0	0	0	0	0	0	0	0	98303	0	0	2.05071e+06	0	NA	0	NA
2004	11001	District of Columbia	DC	0	12257	3815.29	16072.3	579796	1.30145e+06	11051.7	39650.1	167.163	1.35232e+06	0	0	88724.8	233456	161.555	322343	0	0	0	0	0	0	0	0	99993.8	0	0	1.77465e+06	0	NA	0	NA
2005	11001	District of Columbia	DC	0	12284.3	3788	16072.3	582049	1.08613e+06	11035.5	39650.1	157.264	1.13697e+06	0	0	90022.4	228413	161.395	318597	0	0	0	0	0	0	0	0	101643	0	0	1.55721e+06	0	NA	0	NA
2006	11001	District of Columbia	DC	0	12311.5	3760.72	16072.3	583978	1.11351e+06	11035.5	39650.1	147.366	1.16434e+06	0	0	91252.5	223039	161.235	314452	0	0	0	0	0	0	0	0	103254	0	0	1.58205e+06	0	NA	0	NA
2007	11001	District of Columbia	DC	0	12431.5	3640.73	16072.3	586409	1.10883e+06	11035.5	39650.1	137.467	1.15965e+06	0	0	92414.2	217332	160.325	309906	0	0	0	0	0	0	0	0	104540	0	0	1.5741e+06	0	NA	0	NA
2008	11001	District of Columbia	DC	0	12551.5	3520.74	16072.3	590074	1.40523e+06	11065.8	39650.1	127.568	1.45607e+06	0	0	93509.7	211291	159.416	304960	0	0	0	0	0	0	0	0	105790	0	0	1.86682e+06	0	NA	0	NA
2009	11001	District of Columbia	DC	0	12671.5	3400.76	16072.3	599657	1.11427e+06	11035.5	39650.1	117.67	1.16507e+06	0	0	94536	204918	158.507	299612	0	0	0	0	0	0	0	0	107005	0	0	1.57169e+06	0	NA	0	NA
2010	11001	District of Columbia	DC	0	12791.5	3280.77	16072.3	601723	983264	11035.5	39650.1	107.771	1.03406e+06	0	0	95494.2	198213	157.597	293865	0	0	0	0	0	0	0	0	108186	0	0	1.43611e+06	0	NA	0	NA
2011	11001	District of Columbia	DC	0	12911.5	3160.79	16072.3	619602	809434	5472.29	39005.2	107.442	854019	0	0	96384.4	191175	156.688	287716	0	0	0	0	0	0	0	0	109335	0	0	1.25107e+06	0	NA	0	NA
2012	11001	District of Columbia	DC	0	13031.5	3040.8	16072.3	634725	666981	10686.4	39005.2	107.114	716780	0	0	96076.2	181524	155.778	277756	0	0	0	0	0	0	0	0	110454	0	0	1.10499e+06	0	NA	0	NA
2013	11001	District of Columbia	DC	0	13162.7	2909.53	16072.3	650431	666095	1206.42	39005.2	106.785	706413	0	0	95767.6	171874	154.869	267796	0	0	0	0	0	0	0	0	109899	0	0	1.08411e+06	0	NA	0	NA
2014	11001	District of Columbia	DC	0	13169.2	2903.08	16072.3	662513	809880	1206.42	39005.2	106.785	850199	0	0	95459.2	162223	154.869	257837	0	0	0	0	0	0	0	0	112154	0	0	1.22019e+06	0	NA	0	NA
2015	11001	District of Columbia	DC	0	13175.6	2896.63	16072.3	675254	542164	1206.42	39005.2	106.785	582482	0	0	95149.7	152572	154.869	247877	0	0	0	0	0	0	0	0	112240	0	0	942599	0	NA	0	NA
2016	11001	District of Columbia	DC	0	13182.1	2890.18	16072.3	686575	531458	1209.26	39005.2	106.785	571779	0	0	94841.1	142922	154.869	237918	0	0	0	0	0	0	0	0	112326	0	0	922024	0	NA	0	NA
2017	11001	District of Columbia	DC	0	13188.5	2883.73	16072.3	695691	576307	1206.42	39005.2	106.785	616626	0	0	94532.4	133271	154.869	227958	0	0	0	0	0	0	0	0	112383	0	0	956967	0	NA	0	NA
2018	11001	District of Columbia	DC	0	13195	2877.28	16072.3	702455	630226	2346.69	14140.7	106.785	646820	0	0	94458.3	130168	154.869	224781	0	0	0	0	0	0	0	0	112470	0	0	984071	0	NA	0	NA
2019	11001	District of Columbia	DC	0	13201.4	2870.83	16072.3	705749	828527	2018.27	14140.7	106.785	844793	0	0	94382.3	127065	154.869	221602	0	0	0	0	0	0	0	0	112575	0	0	1.17897e+06	0	NA	0	NA
1985	24001	Allegany	MD	10349.5	7844.8	93156.1	111350	76311	269527	121828	9721.78	17943.2	419021	1.10086e+06	517961	310143	1.33485e+06	942.08	1.64593e+06	16392.5	21797.1	38189.6	10533.9	0	0	162754	270371	80272.8	308561	300427	2.76475e+06	-176223	1.19059	178983	0.765077
1986	24001	Allegany	MD	10263.9	7948.42	93138.1	111350	75922	291511	117639	9721.78	17923.6	436795	1.09048e+06	507903	313402	1.3193e+06	942.66	1.63364e+06	10224.5	22381.6	32606.1	10309.3	0	0	158436	252317	82116.4	284923	300801	2.74859e+06	-195820	1.21888	153647	0.791303
1987	24001	Allegany	MD	10198	8022.47	93130	111350	75466	278378	122420	9721.78	17904	428424	1.08216e+06	498717	316187	1.30317e+06	943.308	1.6203e+06	4071.72	22981.1	27052.8	10084.6	0	0	154116	265242	84021.7	292295	300098	2.73522e+06	-187349	1.20937	157253	0.787697
1988	24001	Allegany	MD	10110.4	8180.11	93060	111350	75428	261349	124606	9721.78	17884.3	413561	1.0834e+06	507671	318294	1.28646e+06	943.773	1.6057e+06	3559.99	22868.2	26428.2	10007.2	0	0	152775	252701	85333.6	279130	313613	2.70735e+06	-192175	1.21563	162721	0.779646
1989	24001	Allegany	MD	10071.5	8248.2	93030.8	111350	75193	283808	127581	9721.78	17864.7	438975	1.09418e+06	519637	320329	1.26918e+06	944.329	1.59045e+06	2986.2	22613	25599.2	9929.71	0	0	151435	241386	86229.6	266986	329264	2.72184e+06	-202726	1.22741	165476	0.776389
1990	24001	Allegany	MD	10004.4	8297.88	93048.2	111350	74946	285511	111393	9721.78	17845	424470	1.10098e+06	529438	321693	1.25131e+06	945.079	1.57395e+06	2336.67	22336.8	24673.4	9850.64	0	0	150068	259763	88229.4	284436	341927	2.72286e+06	-183216	1.19963	196153	0.744489
1991	24001	Allegany	MD	9950.64	8350.78	93049	111350	74954	312569	76693.7	9721.78	17881.5	416866	1.10964e+06	540662	322581	1.23287e+06	945.764	1.5564e+06	1587.59	22081.5	23669.1	9556.55	0	0	148945	255961	89707.5	279630	356297	2.70846e+06	-185767	1.20107	205950	0.734233
1992	24001	Allegany	MD	9915.18	8389.23	93046	111350	75305	218759	90986.8	9721.78	17918	337386	1.12908e+06	553512	322793	1.21385e+06	946.403	1.53759e+06	698.908	21807.6	22506.5	9478.53	0	0	147605	284810	90939.9	307317	376504	2.65921e+06	-160825	1.1661	245082	0.701357
1993	24001	Allegany	MD	9996.08	8390.69	92963.7	111350	75411	229766	73681.5	9721.78	17954.4	331124	1.12242e+06	549371	322931	1.19424e+06	946.412	1.51812e+06	499.354	20133.2	20632.5	9376.31	0	0	148142	274001	92165.1	294633	364719	2.61014e+06	-178724	1.18939	222505	0.720313
1994	24001	Allegany	MD	10039	8393.68	92917.7	111350	75296	237902	64022.3	9721.78	17990.9	329637	1.11853e+06	547049	322398	1.17406e+06	946.559	1.49741e+06	430.203	18461	18891.2	9348.61	0	0	148649	269266	93396.3	288158	353683	2.57163e+06	-193120	1.20869	205280	0.735722
1995	24001	Allegany	MD	10022.6	8398.12	92929.7	111350	75203	228154	70734.8	9721.78	18027.4	326638	1.1226e+06	547801	321387	1.15331e+06	946.863	1.47564e+06	345.185	16893.6	17238.8	9315.51	0	0	149089	261830	94556.7	279069	345156	2.53037e+06	-216549	1.239	182163	0.759349
1996	24001	Allegany	MD	10007.6	8399.68	92943.2	111350	75427	256978	75250.9	9721.78	18063.9	360015	1.12361e+06	548620	319702	1.13196e+06	947.152	1.45261e+06	268.437	15221.5	15490	9280	0	0	149604	242355	95622.5	257845	337337	2.51271e+06	-248357	1.28375	150659	0.792381
1997	24001	Allegany	MD	9990.45	8401.49	92958.5	111350	75132	165207	54489.8	9721.78	18100.3	247519	1.12661e+06	549227	317947	1.11004e+06	947.432	1.42894e+06	195.827	13532.2	13728.1	9047.93	0	0	150271	234087	96824.7	247816	328689	2.35883e+06	-271710	1.31783	127247	0.819412
1998	24001	Allegany	MD	10059.6	8402.45	92888.4	111350	75310	319754	64406.5	9721.78	18136.8	412019	1.12766e+06	535281	315511	1.08755e+06	947.416	1.40401e+06	174.731	12185.9	12360.6	8915.51	0	0	154965	248648	97756.9	261008	311706	2.49542e+06	-273227	1.31977	107088	0.8469
1999	24001	Allegany	MD	10125.5	8406.51	92818.4	111350	75547	211211	57145.3	9721.78	18173.3	296251	1.12906e+06	521508	312605	1.06447e+06	947.444	1.37802e+06	151.214	10856.4	11007.6	8959.9	0	0	159470	279062	98582.1	290070	294059	2.36595e+06	-260236	1.29953	101803	0.856485
2000	24001	Allegany	MD	10187.5	8408.03	92754.9	111350	74930	190428	53861.9	9721.78	18209.8	272222	1.12951e+06	507794	309027	1.04082e+06	947.516	1.35079e+06	125.151	9512.97	9638.12	7452.43	0	0	165493	282373	99522.8	292011	278253	2.30026e+06	-270254	1.31452	72047.4	0.89615
2001	24001	Allegany	MD	10205.7	8411.22	92733.5	111350	74314	239600	56442.8	9721.78	18206.2	323971	1.13534e+06	496667	305373	1.01658e+06	947.702	1.3229e+06	94.237	8217.75	8311.99	7541.61	0	0	170037	267299	100432	275611	265551	2.29601e+06	-302977	1.364	23652.9	0.964288
2002	24001	Allegany	MD	10272.1	8419.42	92658.9	111350	73728	222340	69700.2	9721.78	18202.7	319964	1.14084e+06	485690	301045	991767	947.391	1.29376e+06	55.0668	6871.62	6926.69	7327.05	2952.01	0	174823	300441	101110	307367	250340	2.27987e+06	-289046	1.33934	21821.6	0.967766
2003	24001	Allegany	MD	10086	8456.86	92807.5	111350	73314	221269	65798.9	9721.78	18199.1	314989	1.11661e+06	472324	296241	966376	947.727	1.26356e+06	137.049	5898.72	6035.76	5749.87	5904.03	0	170669	216999	102112	223034	242509	2.15196e+06	-366032	1.48767	-64377	1.11101
2004	24001	Allegany	MD	9909.92	8482.46	92958	111350	73379	197578	56545.8	9721.78	18195.6	282041	1.09386e+06	459144	291574	940405	948.169	1.23293e+06	219.485	5071.46	5290.95	5230.47	8856.04	0	165570	268160	103323	273451	227905	2.12488e+06	-317294	1.40858	-23720.6	1.03882
2005	24001	Allegany	MD	9730.91	8506.54	93113	111350	72694	179475	63322.9	9721.78	18192	270712	1.07028e+06	445656	288856	913851	948.631	1.20366e+06	301.902	4264.45	4566.35	4704.52	11808.1	0	160411	246708	104433	251274	216533	2.05131e+06	-336956	1.45949	-51711.9	1.09026
2006	24001	Allegany	MD	9544.03	8536.53	93269.9	111350	72441	181408	74874.7	9721.78	18188.5	284193	1.0446e+06	431629	285662	886723	949.104	1.17333e+06	385.302	3490.36	3875.67	3690.09	14760.1	0	155809	237838	105446	241713	201082	2.00946e+06	-345506	1.49422	-69686.9	1.12827
2007	24001	Allegany	MD	9370.3	8615.25	93364.9	111350	72665	163221	71115.2	9721.78	18184.9	262243	1.02421e+06	417965	281997	859014	949.365	1.14196e+06	467.304	2677.58	3144.88	2176.66	17712.1	0	151686	243014	106474	246159	189212	1.94822e+06	-341133	1.49941	-74854.4	1.14087
2008	24001	Allegany	MD	9418.46	8663.52	93268.5	111350	72658	168883	53250.5	9721.78	18181.4	250036	1.03963e+06	417936	277844	830726	948.961	1.10952e+06	1315.75	2632.32	3948.07	1352.54	20664.1	0	152387	217146	107068	221094	199484	1.88855e+06	-372903	1.5593	-107355	1.20872
2009	24001	Allegany	MD	9478.83	8713.81	93157.8	111350	72532	163598	54774.1	9721.78	18174.5	246269	1.0552e+06	417348	273229	801860	948.503	1.07604e+06	1950.6	2609.63	4560.23	802.878	23616.1	0	152843	204928	107629	209489	211157	1.85138e+06	-390191	1.58675	-125685	1.2454
2010	24001	Allegany	MD	9535.74	8772.07	93042.6	111350	75087	194263	54625.3	9721.78	18168.8	276779	1.06801e+06	416611	268138	772413	948.019	1.0415e+06	2484.02	2571.33	5055.35	604.982	0	0	152993	237404	108230	242460	217639	1.88721e+06	-365807	1.52094	-102188	1.18606
2011	24001	Allegany	MD	9594.87	8826.31	92929.2	111350	74562	106748	51696.2	9721.78	17830.4	185997	1.08239e+06	415972	262577	742388	947.518	1.00591e+06	2961.73	2550.16	5511.89	0	5098.68	0	153505	256436	108920	261948	221393	1.78417e+06	-358948	1.49617	-96481.3	1.16928
2012	24001	Allegany	MD	9657.63	8875.87	92816.9	111350	73936	43525	53665.5	9721.78	17490.3	124403	1.09285e+06	415401	262039	706886	947.009	969871	3404.48	2514.81	5919.28	0	0	0	153411	262000	109685	267920	225658	1.69754e+06	-361820	1.49495	-99830.1	1.17283
2013	24001	Allegany	MD	9600.64	8956.74	92793	111350	73566	52389.9	64553.9	9721.78	17171.8	143837	981753	409899	261493	671386	946.889	933826	53200.5	2609.23	55809.7	0	6854.99	0	144926	215255	112465	271064	206799	1.66799e+06	-278531	1.39608	-13558	1.02428
2014	24001	Allegany	MD	8657.57	9106.59	93586.3	111350	73007	46855.3	201570	9721.78	17080.8	275228	882899	365483	260960	635887	949.802	897797	38779.2	2722.84	41502.1	0	6854.99	0	136414	197535	115329	239037	185989	1.71338e+06	-251729	1.39883	-22659.5	1.0458
2015	24001	Allegany	MD	8605.52	9113.53	93631.4	111350	72462	36470	63653.6	9721.78	16986.9	126832	872999	358695	260425	600388	949.897	861763	50822.1	2850.3	53672.5	0	6854.99	0	127953	188505	115414	242178	184612	1.5308e+06	-251730	1.40519	-20988.2	1.04255
2016	24001	Allegany	MD	8552.61	9120.41	93677.4	111350	72055	54682.2	45378.4	9721.78	16901.6	126684	864384	351837	259879	564889	949.992	825719	64859	2963.91	67822.9	0	6854.99	0	119487	181154	115529	248977	181962	1.49887e+06	-250610	1.40831	-18259.6	1.03694
2017	24001	Allegany	MD	8513.76	9125.35	93711.3	111350	71386	17587.6	54850.9	9721.78	16820.4	98980.6	854407	344482	259343	529389	950.041	789682	389.784	3075.06	3464.85	0	6854.99	0	111004	230063	115401	233528	179248	1.41684e+06	-270321	1.46281	-36842.6	1.07788
2018	24001	Allegany	MD	8435.17	9130.16	93785.1	111350	70975	42167.6	53040.3	9721.78	16820.3	121750	845345	339949	259297	518837	950.138	779083	316.437	2849.2	3165.63	0	6854.99	0	110637	225341	115602	228507	175067	1.42001e+06	-272188	1.47489	-42874.9	1.0927
2019	24001	Allegany	MD	8376.49	9136.59	93837.3	111350	70416	65936.9	89268.1	7876.57	16823.6	179905	838549	335401	259247	508282	950.235	768479	247.483	2607.72	2855.2	0	6854.99	0	110269	220457	115679	223312	171376	1.45875e+06	-275854	1.49024	-50721.4	1.11211
1985	24003	Anne Arundel	MD	11223.1	26543.3	66715.4	104482	396028	877018	169185	0	163393	1.2096e+06	1.10763e+06	257565	305319	1.47012e+06	1067.85	1.77651e+06	1221.61	36303.3	37524.9	8729.11	211919	0	142520	472543	235881	510068	298209	4.03899e+06	33878.7	0.970321	148923	0.850926
1986	24003	Anne Arundel	MD	11122.5	27158.5	66200.8	104482	403532	852708	183995	0	166378	1.20308e+06	1.09144e+06	257728	305787	1.46742e+06	1068.59	1.77427e+06	1122.67	35459.9	36582.6	8470.84	211919	0	138565	405091	246297	441674	306673	3.98047e+06	-15760.6	1.01465	103403	0.889658
1987	24003	Anne Arundel	MD	11069.5	27650	65762.3	104482	412139	853989	175448	0	169362	1.1988e+06	1.08046e+06	260715	306180	1.4644e+06	1069.51	1.77164e+06	1034.06	34613.2	35647.3	8211.3	211919	0	134587	388970	255152	424617	316185	3.97461e+06	-17486.9	1.01645	108641	0.882979
1988	24003	Anne Arundel	MD	11120.4	28223.4	65137.9	104482	418047	834988	215560	0	172347	1.2229e+06	1.08798e+06	268892	306735	1.46106e+06	1069.98	1.76887e+06	1019.95	33465.9	34485.9	8255.26	211919	0	135131	379255	262202	413741	333270	4.00923e+06	-17681.1	1.01652	116080	0.875872
1989	24003	Anne Arundel	MD	11204.3	28682.4	64595	104482	423564	708054	281532	0	175332	1.16492e+06	1.11701e+06	277491	306719	1.45684e+06	1070.8	1.76463e+06	1030.66	32176.3	33207	8299.21	211919	0	135675	379043	269533	412250	358123	3.97775e+06	-21839.2	1.01994	119976	0.874959
1990	24003	Anne Arundel	MD	11292.3	29088.2	64101.1	104482	427239	742019	271392	0	178317	1.19173e+06	1.14714e+06	286338	306869	1.45143e+06	1071.93	1.75937e+06	1070.15	30928.3	31998.4	8345.8	211919	0	136241	429886	276714	461884	381823	4.07986e+06	22848.9	0.980471	172946	0.832699
1991	24003	Anne Arundel	MD	11329.2	29664.3	63488.2	104482	428877	699440	221073	0	180406	1.10092e+06	1.15263e+06	293852	306940	1.44483e+06	1072.58	1.75284e+06	1144.38	29645.4	30789.8	8271.91	211919	0	136867	431694	283215	462483	400191	4.00792e+06	36854.4	0.969017	193839	0.815851
1992	24003	Anne Arundel	MD	11369.2	30226.2	62886.3	104482	434344	741542	209531	0	182495	1.13357e+06	1.1789e+06	301449	307176	1.43705e+06	1073.16	1.7453e+06	1265.81	28355.2	29621	8314.67	211919	0	137410	498696	290293	528317	425951	4.13174e+06	102574	0.919956	266614	0.76696
1993	24003	Anne Arundel	MD	11159.2	30837.3	62485.2	104482	440836	854482	207998	0	184584	1.24706e+06	1.17524e+06	287291	306841	1.42809e+06	1073.1	1.73601e+06	1165.47	27341.6	28507	7868.65	211919	0	130186	492188	300922	520695	433335	4.24589e+06	94276.3	0.925738	251381	0.779361
1994	24003	Anne Arundel	MD	10941.5	31516.6	62023.6	104482	448583	783281	223029	0	186673	1.19298e+06	1.17265e+06	272660	306673	1.41794e+06	1072.72	1.72569e+06	1076.58	26325.5	27402.1	7421.85	211919	0	122947	507830	311133	535232	433646	4.2061e+06	99779.2	0.921584	249492	0.782953
1995	24003	Anne Arundel	MD	10739.9	32111.9	61630	104482	456499	612951	198764	0	188761	1.00048e+06	1.15588e+06	258522	306420	1.40662e+06	1072.64	1.71411e+06	979.657	25360.7	26340.4	6934.27	211919	0	115753	504107	321277	530448	425543	3.99879e+06	91946.7	0.926315	234716	0.792668
1996	24003	Anne Arundel	MD	10543.5	32717	61221.2	104482	463022	557419	169014	0	190850	917283	1.13774e+06	244078	306336	1.3941e+06	1073.01	1.70151e+06	884.115	24341.1	25225.3	6489.36	211919	0	108511	483777	332646	509003	415943	3.88287e+06	67313.8	0.94414	202880	0.814982
1997	24003	Anne Arundel	MD	10317.8	33412.6	60751.4	104482	467286	571111	185789	0	192939	949840	1.10863e+06	228815	305681	1.3804e+06	1073.01	1.68716e+06	786.366	23291.9	24078.3	5836.78	211919	0	101494	468592	343434	492670	404955	3.88389e+06	56988.7	0.951109	184309	0.826798
1998	24003	Anne Arundel	MD	10264.7	34065.3	60151.7	104482	472356	514120	192509	0	195028	901658	1.12633e+06	225014	305192	1.36553e+06	1072.42	1.67179e+06	803.906	21811.2	22615.1	5620.46	211919	0	103674	496784	352757	519399	424325	3.87555e+06	85201.2	0.929675	206541	0.813568
1999	24003	Anne Arundel	MD	10226.6	34688.1	59567	104482	477749	541136	186710	0	197117	924964	1.13348e+06	221561	304624	1.34946e+06	1071.87	1.65516e+06	852.25	20363.4	21215.7	5636.58	211919	0	105659	549450	361600	570665	434993	3.95301e+06	139738	0.890248	255641	0.781047
2000	24003	Anne Arundel	MD	10213.9	35229.8	59038	104482	489656	559356	313025	0	199204	1.07159e+06	1.13958e+06	218759	304219	1.33221e+06	1071.69	1.6375e+06	859.189	18860.1	19719.3	5563.87	211919	0	107632	547382	370624	567101	447749	4.10012e+06	142877	0.888591	254004	0.783794
2001	24003	Anne Arundel	MD	10223	35724.6	58534.2	104482	497045	584422	345604	0	200370	1.1304e+06	1.14602e+06	216460	303244	1.31378e+06	1071.64	1.61809e+06	8990.4	17382.5	26372.9	5715.98	780.164	0	109446	580694	379978	607067	465335	4.20659e+06	194046	0.855197	301059	0.755359
2002	24003	Anne Arundel	MD	10219.4	35998.3	58264	104482	502574	479286	256750	0	201536	937572	1.17201e+06	213659	302433	1.29416e+06	1073.23	1.59767e+06	17933.8	15900.7	33834.5	5707.31	780.164	0	111418	635854	386080	669688	501002	4.09772e+06	266263	0.814873	368504	0.722272
2003	24003	Anne Arundel	MD	9965.76	36429.2	58086.7	104482	505443	485984	231162	0	202702	919848	1.14985e+06	216811	301542	1.27336e+06	1075.14	1.57598e+06	15743.8	16722.6	32466.4	5222.81	780.164	0	103955	441005	393872	473471	490887	3.85928e+06	68676.7	0.94364	181533	0.837128
2004	24003	Anne Arundel	MD	9707.79	36847.6	57926.4	104482	508722	488946	225373	0	203868	918187	1.12489e+06	220214	304553	1.25138e+06	1077.23	1.55701e+06	574.805	17588.8	18163.6	4300.86	780.164	0	96918.8	529211	402589	547375	463490	3.89295e+06	127459	0.898225	250753	0.782979
2005	24003	Anne Arundel	MD	9450.24	37244.2	57787.3	104482	510194	463760	342300	0	205034	1.01109e+06	1.09548e+06	224016	309056	1.22821e+06	1079.56	1.53834e+06	3881.78	18483.8	22365.6	3907.15	780.164	0	89291.1	469264	411346	491629	430964	3.88728e+06	55452.1	0.95182	190177	0.820864
2006	24003	Anne Arundel	MD	9176.72	37678.1	57626.9	104482	509947	409120	377192	0	206200	992513	1.06288e+06	227819	313478	1.20386e+06	1081.85	1.51842e+06	11269	19459.3	30728.3	3447.52	780.164	0	81801.3	431513	419704	462242	392240	3.78856e+06	6667.93	0.993766	152686	0.84542
2007	24003	Anne Arundel	MD	8897.31	38272.2	57312.2	104482	511875	397360	250311	0	207348	855019	1.02145e+06	231871	317833	1.17832e+06	1081.17	1.49724e+06	4785.62	20499.3	25285	3165.88	827.956	0	74126.8	415746	426597	441031	350903	3.57395e+06	-27984.3	1.02817	129760	0.858855
2008	24003	Anne Arundel	MD	8777.98	38757.6	56946.2	104482	515328	418701	242089	0	208380	869170	1.02352e+06	222944	322092	1.1516e+06	1080.41	1.47478e+06	403.237	20745.5	21148.7	3432.12	1302.66	0	74368.2	375253	432491	396402	365272	3.54154e+06	-63662.7	1.06633	84912.7	0.904106
2009	24003	Anne Arundel	MD	8649.03	39266.6	56566.1	104482	521209	421475	251808	0	209324	882607	1.02046e+06	213644	326286	1.1237e+06	1079.58	1.45107e+06	3102.32	20942.9	24045.2	3447.13	982.579	0	74879.5	355952	438265	379997	373625	3.52901e+06	-71929.7	1.07583	66834.4	0.9235
2010	24003	Anne Arundel	MD	8500.24	39832.9	56148.6	104482	537656	431053	339164	0	210217	980435	1.00002e+06	203674	330388	1.09461e+06	1078.53	1.42608e+06	646.417	21171.8	21818.2	3536.09	14290.2	0	75302	394039	443876	415857	365552	3.63533e+06	-27376.2	1.02815	100996	0.88745
2011	24003	Anne Arundel	MD	8342.7	40423.4	55715.6	104482	544744	426536	252351	0	209806	888693	982880	193373	334419	1.06434e+06	1077.41	1.39984e+06	815.879	21387.7	22203.6	3585.05	635.536	0	75732.8	419488	449831	441691	368460	3.5521e+06	14693.7	0.985271	132334	0.856446
2012	24003	Anne Arundel	MD	8184.49	41008.6	55288.6	104482	550311	425148	229317	0	209364	863829	1.06119e+06	183086	335184	1.01134e+06	1076.35	1.3476e+06	981.158	21615.3	22596.5	3632.26	530.213	0	76193.3	406974	456217	429571	373814	3.47467e+06	-76134.6	1.07729	30758.2	0.966158
2013	24003	Anne Arundel	MD	8151.03	41510.4	54820.3	104482	555438	489856	279405	0	214080	983341	957731	184998	335951	958346	1074.96	1.29537e+06	8744.71	20832.3	29577	3619.15	7140.81	0	76892.2	372363	469109	401940	385043	3.53842e+06	7118.56	0.992622	115224	0.870237
2014	24003	Anne Arundel	MD	7528.55	41995.5	54957.7	104482	559691	486158	170024	0	214233	870414	889350	168294	336713	905351	1077.17	1.24314e+06	4376.9	20392.4	24769.4	4102.22	7592.61	0	77551.7	326797	479362	351566	379047	3.32763e+06	8312.66	0.99074	99055.4	0.879217
2015	24003	Anne Arundel	MD	7532.68	42108.3	54840.8	104482	563502	454006	181168	0	214258	849433	891761	170940	337487	852349	1077.1	1.19091e+06	5877.36	19898.4	25775.7	4154.91	7836.89	0	78550.2	318013	480764	343789	386568	3.25562e+06	2928.22	0.996727	95317.9	0.883209
2016	24003	Anne Arundel	MD	7532.78	42228.4	54720.6	104482	567665	432132	208656	0	213952	854740	900760	173350	338252	799353	1077.03	1.13868e+06	7365.52	19444.2	26809.8	4268.58	8228.81	0	79579.1	312585	482419	339395	400732	3.22024e+06	962.915	0.998932	94733.3	0.884773
2017	24003	Anne Arundel	MD	7533.51	42348.9	54599.3	104482	571592	365479	177542	0	213629	756650	908608	175749	339019	746354	1076.96	1.08645e+06	8717.29	18961.5	27678.8	4275.14	7615.37	0	80642.6	320535	481029	348214	400679	3.0773e+06	-814.043	1.0009	94292.3	0.886004
2018	24003	Anne Arundel	MD	7422.35	42499.8	54559.6	104482	576031	312375	178049	0	213548	703972	902755	176411	338771	729950	1077.22	1.0698e+06	8142.39	18464.7	26607.1	4145.01	7015.85	0	78143.6	314050	485123	340657	401330	3.00502e+06	-6703.93	1.00748	91563.2	0.888052
2019	24003	Anne Arundel	MD	7306.06	42675.9	54499.7	104482	579234	192572	176407	0	214071	583050	904647	173118	338535	713545	1077.5	1.05316e+06	10092.7	17989.1	28081.7	3988.52	7032.54	0	75609.7	300833	487815	328915	409472	2.8664e+06	-17082.8	1.01925	80425.8	0.900948
1985	24005	Baltimore	MD	31482.6	44604.3	80077.3	156164	664649	1.39969e+06	3.76911e+06	0	145007	5.3138e+06	3.4602e+06	931333	564594	2.53075e+06	2066.11	3.09741e+06	55819.5	188698	244517	33393.2	0	0	474325	1.57577e+06	472633	1.82029e+06	1.03477e+06	1.17723e+07	493208	0.875245	950216	0.726877
1986	24005	Baltimore	MD	31114.4	45528.1	79521.6	156164	669544	1.29358e+06	3.3617e+06	0	147841	4.80312e+06	3.38104e+06	919573	565254	2.52636e+06	2067.4	3.09368e+06	35613	185857	221470	32539.9	0	0	462312	1.39441e+06	488891	1.61588e+06	1.0593e+06	1.10934e+07	372427	0.900778	829688	0.747904
1987	24005	Baltimore	MD	30769.4	46453.5	78941.3	156164	675514	1.35657e+06	2.83987e+06	0	150676	4.34712e+06	3.30446e+06	908676	565926	2.51934e+06	2068.6	3.08734e+06	15411.6	183197	198609	31692.5	0	0	450375	1.38557e+06	505032	1.58417e+06	1.07847e+06	1.06338e+07	416457	0.888077	874758	0.732534
1988	24005	Baltimore	MD	30077.4	47374.4	78712.4	156164	682941	1.22704e+06	2.94334e+06	0	153510	4.32389e+06	3.16399e+06	895059	566562	2.50921e+06	2070.29	3.07785e+06	13660.8	176167	189828	30786.7	0	0	441658	1.27828e+06	521693	1.46811e+06	1.07161e+06	10493937	409791	0.885334	863191	0.724407
1989	24005	Baltimore	MD	29380.2	48298.1	78485.9	156164	686188	1.27866e+06	2.40154e+06	0	156344	3.83654e+06	3.13547e+06	881366	567311	2.49597e+06	2072.04	3.06535e+06	11737.5	168845	180582	29881.9	0	0	432955	1.25066e+06	538063	1.43125e+06	1.08537e+06	9.98646e+06	390414	0.889272	838825	0.728793
1990	24005	Baltimore	MD	28667.8	49348.6	78147.8	156164	692134	1.2078e+06	2.32874e+06	0	159179	3.69571e+06	3.10921e+06	867199	568023	2.47962e+06	2073.72	3.04971e+06	9596.27	161533	171129	28904.1	0	0	424348	1.37315e+06	552945	1.54428e+06	1.1078e+06	9.97935e+06	526684	0.855143	969535	0.69811
1991	24005	Baltimore	MD	27955.6	50383.1	77825.4	156164	694782	1.16995e+06	2.44165e+06	0	161107	3.77271e+06	3.04071e+06	853253	568753	2.46015e+06	2075.43	3.03098e+06	7164.68	154473	161638	27999.6	0	0	415645	1.36757e+06	568588	1.52921e+06	1.11544e+06	1.00449e+07	561800	0.844053	999408	0.686398
1992	24005	Baltimore	MD	27273.7	51401.9	77488.6	156164	702993	1.17171e+06	2.14385e+06	0	163036	3.47859e+06	3.0026e+06	840599	569436	2.43757e+06	2077.17	3.00909e+06	4366.82	147167	151534	27035.9	0	0	406986	1.5359e+06	585545	1.68743e+06	1.1293e+06	9.91699e+06	746284	0.800932	1.1799e+06	0.646938
1993	24005	Baltimore	MD	26981.8	52034.2	77148.2	156164	709826	1.29036e+06	1.48247e+06	0	164965	2.93779e+06	3.02154e+06	821140	570243	2.41188e+06	2074.08	2.9842e+06	3735.85	143674	147409	26282.2	0	0	394125	1.5568e+06	600818	1.70421e+06	1.11101e+06	9.36431e+06	703054	0.81124	1.13007e+06	0.660687
1994	24005	Baltimore	MD	26692.8	52689.8	76781.5	156164	715513	1.24558e+06	1.24682e+06	0	166894	2.65929e+06	3.02221e+06	801627	571004	2.38308e+06	2071.03	2.95615e+06	3381	139104	142484	25531.7	0	0	381295	1.58999e+06	615729	1.73247e+06	1.09102e+06	9.0802e+06	687513	0.814673	1.10785e+06	0.667157
1995	24005	Baltimore	MD	26412.4	53339.8	76412	156164	721250	1.21588e+06	1.0642e+06	0	168822	2.44891e+06	2.99618e+06	782313	571783	2.35117e+06	2067.84	2.92502e+06	2998.33	135634	138632	24775.9	0	0	368402	1.56284e+06	630267	1.70148e+06	1.06633e+06	8.79678e+06	634399	0.825262	1.04831e+06	0.678647
1996	24005	Baltimore	MD	26127.8	53968	76068.4	156164	727937	1.22987e+06	1.10948e+06	0	170751	2.5101e+06	2.99443e+06	762910	572522	2.31614e+06	2064.71	2.89073e+06	2660.26	132164	134824	24025	0	0	355564	1.49894e+06	644784	1.63376e+06	1.06214e+06	8.76554e+06	540330	0.847138	947676	0.701914
1997	24005	Baltimore	MD	25819.5	54634.1	75710.6	156164	734981	1.11708e+06	1.22218e+06	0	172680	2.51194e+06	2.96623e+06	742812	573378	2.27801e+06	2061.46	2.85345e+06	2343.62	128320	130664	23174.8	0	0	342808	1.4772e+06	657145	1.60786e+06	1.03205e+06	8.68563e+06	487928	0.858742	887931	0.714616
1998	24005	Baltimore	MD	25476.2	55295.5	75392.5	156164	741043	977622	1.05804e+06	0	174609	2.21027e+06	2.95034e+06	726404	574193	2.23676e+06	2058.38	2.81302e+06	2066.2	121831	123898	22589.7	0	0	339300	1.50906e+06	668518	1.63296e+06	1.0268e+06	8.37415e+06	507300	0.853281	894404	0.713179
1999	24005	Baltimore	MD	25167	55880.4	75116.8	156164	745458	894151	1.24014e+06	0	176537	2.31082e+06	2.93425e+06	710976	575019	2.1924e+06	2055.9	2.76948e+06	1888.93	115356	117245	22141.7	0	0	335627	1.62587e+06	684340	1.74312e+06	1.01578e+06	8.54568e+06	606258	0.828765	981607	0.693715
2000	24005	Baltimore	MD	24873.9	56443	74847.3	156164	754292	909993	860304	0	178455	1.94875e+06	2.92141e+06	696069	575812	2.14493e+06	2053.75	2.7228e+06	1612.21	108834	110446	21586.8	0	0	332107	1.58218e+06	701169	1.69263e+06	1.01761e+06	8.10454e+06	554294	0.840523	918256	0.707896
2001	24005	Baltimore	MD	24594.7	56989.2	74580.3	156164	762356	880158	685952	0	179612	1.74572e+06	2.88941e+06	681991	576721	2.09435e+06	2051.33	2.67312e+06	1355.58	102890	104246	20700.4	0	0	328873	1.43628e+06	715117	1.54052e+06	1.00529e+06	7.70048e+06	405958	0.876809	759077	0.744116
2002	24005	Baltimore	MD	24318.4	57576.5	74269.3	156164	768275	929099	606256	0	180778	1.71613e+06	2.89533e+06	667687	577587	2.04065e+06	2056.5	2.6203e+06	1147.39	96398.3	97545.6	20046.1	0	0	325425	1.55899e+06	728072	1.65654e+06	1.01876e+06	7.75985e+06	513116	0.849458	855378	0.722552
2003	24005	Baltimore	MD	24388.7	58074.2	73701.3	156164	774254	1.01034e+06	697496	0	181935	1.88978e+06	2.89115e+06	649934	578469	1.98385e+06	2059.53	2.56438e+06	2193.54	91889.6	94083.1	18668.9	0	0	306366	1.1509e+06	738602	1.24498e+06	1.02468e+06	7.48109e+06	85048.2	0.971424	428616	0.83946
2004	24005	Baltimore	MD	24448.2	58575	73141	156164	779301	1.11147e+06	681087	0	183109	1.97566e+06	2.88674e+06	632414	584316	1.92393e+06	2062.75	2.51031e+06	3132.07	87376.8	90508.8	17283	0	0	287278	1.45075e+06	750882	1.54126e+06	998727	7.79412e+06	333205	0.896518	678341	0.768694
2005	24005	Baltimore	MD	24536.2	58978.1	72649.9	156164	782200	1.13568e+06	651926	0	184272	1.97188e+06	2.90514e+06	616588	594116	1.8609e+06	2066.3	2.45708e+06	4075.6	82906.5	86982.1	15818.1	0	0	268312	1.38093e+06	763996	1.46792e+06	992692	7.66938e+06	209508	0.932734	557785	0.804034
2006	24005	Baltimore	MD	24681.8	59328.2	72154.2	156164	785900	1.07788e+06	614717	0	185450	1.87805e+06	2.97181e+06	602658	603944	1.79476e+06	2070.11	2.40077e+06	5125.18	79226	84351.2	14379	0	0	249277	1.38585e+06	776596	1.4702e+06	1.01788e+06	7.55788e+06	144668	0.95358	498049	0.826294
2007	24005	Baltimore	MD	24842.5	59401.8	71919.9	156164	787119	1.16293e+06	346449	0	186608	1.69599e+06	2.98845e+06	587234	613790	1.72551e+06	2071.04	2.34137e+06	6090.93	74672.8	80763.7	13096.6	0	0	230115	1.43526e+06	779663	1.51603e+06	1.01254e+06	7.35868e+06	142368	0.954527	499486	0.827805
2008	24005	Baltimore	MD	24530.1	59650.7	71983.3	156164	788454	1.20744e+06	76137	0	187766	1.47135e+06	2.99443e+06	566330	623627	1.65314e+06	2073.62	2.27884e+06	5759.87	71703.9	77463.8	12368.3	0	0	225623	1.2822e+06	785175	1.35967e+06	1.07174e+06	6.97914e+06	20225.1	0.993291	360933	0.870589
2009	24005	Baltimore	MD	24218.6	59945.3	72000.4	156164	789814	1122385	53447.8	0	188854	1.36469e+06	2.9671e+06	544998	633497	1.57766e+06	2076.33	2.21324e+06	5804.86	75729.5	81534.3	11944.4	0	0	220828	1.19288e+06	790423	1.27442e+06	1.11362e+06	6.76833e+06	-15315.3	1.00519	308854	0.886906
2010	24005	Baltimore	MD	23901.7	60286.8	71975.7	156164	805029	1.22123e+06	48013.5	0	189856	1.4591e+06	2.94166e+06	522992	643378	1.49908e+06	2078.97	2.14453e+06	5595.36	66301.8	71897.2	11441	0	0	216069	1.32459e+06	794694	1.39649e+06	1.14751e+06	6.95376e+06	146317	0.952617	453239	0.842182
2011	24005	Baltimore	MD	23575.9	60658	71930.3	156164	812797	1.19534e+06	7237.07	0	189872	1.39245e+06	2.92096e+06	500350	653254	1.41737e+06	2081.49	2.07271e+06	5547.86	62905.2	68453	11110.3	0	0	211181	1.43001e+06	798070	1.49847e+06	1.16462e+06	6.93743e+06	265915	0.916559	555084	0.813461
2012	24005	Baltimore	MD	23260.9	61005.1	71898.2	156164	818023	1.19902e+06	25114.8	0	189887	1.41402e+06	2.90681e+06	477479	654225	1.34513e+06	2084.14	2.00144e+06	5570.87	60492.9	66063.7	10759.8	0	0	206311	1.34748e+06	802473	1.41354e+06	1.20819e+06	6.85043e+06	219046	0.929924	490214	0.832092
2013	24005	Baltimore	MD	23412.6	61121.6	71630	156164	822238	1.18712e+06	4512.55	0	190807	1.38244e+06	2.88561e+06	470576	655183	1.27288e+06	2084.63	1.93014e+06	7676.09	61914	69590.1	11012.7	0	0	210466	1.37266e+06	817830	1.44225e+06	1.18903e+06	6.7727e+06	245193	0.921684	505304	0.826971
2014	24005	Baltimore	MD	23293	61225.6	71645.6	156164	825006	1.22231e+06	9665.59	0	190853	1.42283e+06	2.94169e+06	456565	656138	1.20062e+06	2084.92	1.85884e+06	8074.65	63318.4	71393	11220.8	0	0	214710	1.36047e+06	828843	1.43187e+06	1.22501e+06	6.77862e+06	206853	0.934302	448708	0.847057
2015	24005	Baltimore	MD	23460	61238.9	71465.3	156164	827471	1.21803e+06	6851.53	0	190825	1.4157e+06	3.00313e+06	448454	657096	1.12837e+06	2083.89	1.78755e+06	66724	93463.6	160188	11637.7	0	0	218678	1.3285e+06	828733	1.48868e+06	1.24676e+06	6.77907e+06	219223	0.931968	448999	0.850517
2016	24005	Baltimore	MD	23630.6	61252.5	71281.1	156164	828616	1.32166e+06	22892.2	0	190680	1.53524e+06	3.1085e+06	440568	658052	1.05612e+06	2082.98	1.71626e+06	9518.42	66132.6	75651.1	11826.5	0	0	222941	1.45923e+06	828573	1.53488e+06	1.27908e+06	6.90585e+06	187790	0.94303	405417	0.868086
2017	24005	Baltimore	MD	23838.8	61264.9	71060.5	156164	828603	1.25228e+06	4808.11	0	189813	1.4469e+06	3.22325e+06	430938	659007	983868	2081.85	1.64496e+06	10065.9	68671.1	78737	12160.6	0	0	227014	1.55873e+06	825380	1.63747e+06	1.31989e+06	6.88676e+06	211913	0.938311	415837	0.870381
2018	24005	Baltimore	MD	23693.4	61266	71204.8	156164	828431	1.01751e+06	20046.3	0	190825	1.22838e+06	3.21696e+06	420952	658449	966384	2082.53	1.62692e+06	8841.82	63798.6	72640.4	11804.6	0	0	216835	1.54231e+06	827683	1.61495e+06	1.33645e+06	6.64618e+06	197798	0.942076	401915	0.87432
2019	24005	Baltimore	MD	23540.4	61311.4	71312.4	156164	827370	575725	9097.9	0	191127	775950	3.20993e+06	409855	657885	948889	2083.24	1.60886e+06	14984.3	58925	73909.3	10987.9	0	0	207166	1.49881e+06	827685	1.57272e+06	1.35346e+06	6.14966e+06	165625	0.950934	368314	0.883753
1985	24009	Calvert	MD	10021.5	6753.72	37686.7	54462	40101	9314.6	8778.02	0	40125.6	58218.3	924489	194842	108471	645388	662.475	754521	3812.36	11255.3	15067.7	3641.39	86747.6	0	60662.7	511686	76209.1	526754	241753	1.6611e+06	43396.7	0.955163	177576	0.804264
1986	24009	Calvert	MD	9680.14	7141.65	37640.2	54462	42147	10452.1	8778.02	0	41745.3	60975.5	883130	192365	109861	645250	662.637	755774	3319.28	11816.5	15135.8	3527.66	86747.6	0	58748.5	426219	81225.2	441355	243136	1.58599e+06	-5675.72	1.00647	127941	0.843728
1987	24009	Calvert	MD	9325.72	7445.11	37691.1	54462	44860	10255.3	8791.59	0	43365	62411.9	840029	187636	111140	644825	662.952	756628	2793.16	12353.8	15147	3408.18	86747.6	0	56758.9	394761	87545.7	409908	244052	1.56395e+06	136.683	0.999837	131014	0.832764
1988	24009	Calvert	MD	9225.98	7754.35	37481.6	54462	47177	10928.3	8848.98	0	44984.7	64762	831597	177583	112230	644116	662.83	757009	3022.41	6526.64	9549.05	3604.46	86747.6	0	59977.8	369357	92477.2	378906	281933	1.57869e+06	17346.5	0.979567	134952	0.828951
1989	24009	Calvert	MD	9120.58	8075.24	37266.1	54462	49352	10817.8	8855.66	0	46604.4	66277.8	849721	167434	113366	643122	662.702	757151	3243.28	6471.14	9714.42	3801.71	93816.4	0	63210.6	353385	97272.9	363099	325084	1.61269e+06	28359.1	0.967703	132583	0.837296
1990	24009	Calvert	MD	9016.39	8386.82	37058.8	54462	51372	11911.5	9916.55	0	48224.1	70052.1	870254	157325	114312	641843	662.589	756818	3465.12	6397.13	9862.25	3948.49	93816.4	0	66430.7	387629	102002	397491	370603	1.70091e+06	89455.3	0.906789	180349	0.798104
1991	24009	Calvert	MD	8906.5	8713.96	36841.5	54462	51954	10833.8	10021	0	50399.6	71254.4	870694	147163	115147	640278	662.448	756087	3703.21	6323.06	10026.3	4144.75	93816.4	0	69664.5	381865	106717	391891	405968	1.73606e+06	120369	0.878546	197867	0.785254
1992	24009	Calvert	MD	8793.03	9049.73	36619.2	54462	54366	6733.07	10048.5	0	52575.2	69356.7	884928	136968	115791	638322	662.324	754776	3976.01	6271.44	10247.5	4340.56	93816.4	0	72892.5	427905	111674	438152	446276	1.82457e+06	194146	0.820081	258222	0.743365
1993	24009	Calvert	MD	8552.56	9413.63	36495.8	54462	56829	7604.49	10007.5	0	54750.7	72362.7	882064	135568	116484	635413	661.135	752557	3335.92	6671.66	10007.6	4372.32	93816.4	0	73146.4	424024	117977	434032	433610	1.81491e+06	176800	0.833028	239222	0.757312
1994	24009	Calvert	MD	8312.69	9782.04	36367.2	54462	59320	5152.55	9981.97	0	56926.3	72060.8	872446	134302	116985	631545	659.923	749189	2954.79	7090.4	10045.2	4404.14	93816.4	0	73400.1	426650	124262	436695	415280	1.80189e+06	167179	0.839193	228081	0.763946
1995	24009	Calvert	MD	8078.17	10147.4	36236.4	54462	61706	2666.38	9958.85	0	59101.8	71727	846570	133398	117376	626722	658.727	744756	2531.47	7508.58	10040.1	4436.8	93816.4	0	73668.1	416295	130514	426336	382786	1.76056e+06	146590	0.852401	206320	0.775615
1996	24009	Calvert	MD	7844.16	10511.1	36106.7	54462	63913	3847.35	10397.7	0	61277.4	75522.4	831243	132479	117576	620942	657.557	739175	2127.89	7908.75	10036.6	4468.61	93816.4	0	73921.8	394555	136951	404592	360163	1.72087e+06	113802	0.879581	172359	0.802142
1997	24009	Calvert	MD	7611.2	10878.5	35972.2	54462	66189	4059.06	9836.27	0	63452.9	77348.2	811059	131778	117823	614205	656.4	732685	1722.6	8597.54	10320.1	4426.3	93816.4	0	74304.9	392682	143545	403002	325160	1.68617e+06	93710.8	0.896426	151184	0.817953
1998	24009	Calvert	MD	7569.1	11208.8	35684	54462	68641	7160.33	8860.96	0	65628.4	81649.7	815258	127093	117881	606512	654.897	725048	1617.13	8803.81	10420.9	4675.38	93816.4	0	78173.2	415076	149214	425497	323589	1.70967e+06	112678	0.878572	161598	0.809832
1999	24009	Calvert	MD	7528.14	11541	35392.8	54462	71019	3473.37	8860.96	0	67804	80138.3	818380	122349	117828	597864	653.39	716345	1586.54	8990.06	10576.6	4922	93816.4	0	82019.9	463272	154649	473849	319436	1.74934e+06	155853	0.840025	196181	0.780118
2000	24009	Calvert	MD	7497.45	11859	35105.5	54462	74563	3847.06	8877.53	0	69979.5	82704.1	826432	118039	117583	588260	651.874	706495	1459.35	9199.29	10658.6	4984.06	93816.4	0	86058.5	464078	159801	474737	324936	1.75366e+06	156468	0.84081	188448	0.789875
2001	24009	Calvert	MD	7477.66	12144.3	34840	54462	77342	4348.04	8837.84	0	71092.2	84278.1	823300	113962	117387	577698	650.405	695736	31785.6	9381.96	41167.6	5129.91	11284.1	0	89957.7	443964	165042	485131	320221	1.75554e+06	167445	0.830991	191450	0.787464
2002	24009	Calvert	MD	7456.45	12394.9	34610.7	54462	80396	2887.55	8409.41	0	72204.9	83501.9	838638	109480	116999	566181	650.504	683830	23252.3	9591.82	32844.1	5375.11	24666.5	0	93831.7	502304	170621	535148	328239	1.80671e+06	212115	0.798131	227763	0.761983
2003	24009	Calvert	MD	7320.3	12668.6	34473	54462	83369	4431.54	7969.65	0	73317.6	85718.8	835388	115253	116501	553708	650.838	670860	40237.2	9388.07	49625.3	4953.34	38049	0	88602.9	350605	176922	400230	320311	1.659e+06	63839.5	0.929006	90489.9	0.88837
2004	24009	Calvert	MD	7218.62	12903.8	34339.5	54462	85341	4929.94	8011.5	0	74430.3	87371.8	827354	122867	116734	540278	651.194	657664	1919.63	9212.03	11131.7	4425.11	51431.4	0	83501.9	459275	182653	470407	290909	1.69343e+06	104548	0.887813	143913	0.830371
2005	24009	Calvert	MD	7161.07	13091.7	34209.2	54462	86778	4313.88	8022.29	0	75543.1	87879.2	825955	132564	118633	525891	651.618	645176	8464.51	8992.44	17457	4105	64813.8	0	78099.6	414688	187450	432145	275269	1.63202e+06	44306.3	0.949088	98770.8	0.875315
2006	24009	Calvert	MD	7137.68	13240.4	34083.9	54462	87608	2480.7	8022.29	0	76655.8	87158.7	824836	144016	120426	510548	652.13	631627	6992.08	8819.36	15811.4	3662.03	78196.3	0	72913.3	395766	191640	411577	254995	1.58066e+06	-2655.52	1.00323	68447.5	0.908647
2007	24009	Calvert	MD	7078.42	13270.8	34112.8	54462	88119	5016.01	8082.65	0	77763.9	90862.5	817875	153125	122109	494251	652.393	617012	32294.6	8621.31	40915.9	3250.47	91852.4	0	67665.8	386946	192472	427862	226747	1.55821e+06	-15491.4	1.01931	69967.6	0.904769
2008	24009	Calvert	MD	7392.39	13280.4	33789.2	54462	88560	3556.01	8780.7	0	78820	91156.7	868794	146539	123681	476996	650.591	601328	42960.5	10320	53280.5	2697.79	106027	0	63829.9	372651	192381	425932	251552	1.56505e+06	-45946.9	1.05584	36762.4	0.951566
2009	24009	Calvert	MD	7707.62	13289.3	33465	54462	89212	4191.25	8756.71	0	79846.7	92794.6	924327	140008	125140	458786	649.104	584575	60961.6	12038.8	73000.4	2407.99	121578	0	59772	379083	191787	452083	274397	1.59804e+06	-55436.2	1.0638	24799.6	0.96935
2010	24009	Calvert	MD	7985.39	13302.3	33174.3	54462	88737	6412.2	8724.48	0	80856.8	95993.5	963811	133275	126484	439618	647.609	566750	64473.6	13735.4	78209	1931.44	73621.3	0	55860	477804	191159	556013	284162	1.69601e+06	15226.9	0.984447	92642.4	0.899648
2011	24009	Calvert	MD	8227.25	13314.5	32920.2	54462	89318	7156.13	8691.72	0	80738.5	96586.3	997882	126287	127722	419496	646.111	547863	3663.01	15430.5	19093.5	1681.55	80010.1	0	51782.6	581402	190655	600495	296683	1.73397e+06	33743.9	0.967291	108248	0.889525
2012	24009	Calvert	MD	8437.68	13323	32701.3	54462	89715	6354.44	8715.53	0	80649.9	95719.8	1.0155e+06	118865	128742	399738	644.585	529125	3651.54	17126.3	20777.8	1475.44	105427	0	47600.1	590122	190223	610900	295845	1.72329e+06	20722.9	0.980001	91987.8	0.906953
2013	24009	Calvert	MD	8000.51	13597.1	32864.4	54462	90438	6789.41	8691.72	0	80631.3	96112.4	926298	114317	129764	379980	645.226	510389	487.066	11981.8	12468.8	1575.35	51009.5	0	51235.5	542712	197688	555181	279052	1.64e+06	34053	0.964541	97134.8	0.893155
2014	24009	Calvert	MD	8053.76	13614.7	32793.5	54462	90545	15006.4	8691.72	0	80589.9	104288	897423	114058	130782	360221	644.735	491648	513.501	12126.3	12639.8	1844	55668.7	0	54657.5	485250	198230	497890	300204	1.5941e+06	27936.5	0.96981	87337.5	0.899693
2015	24009	Calvert	MD	7701.62	13737.6	33022.8	54462	90468	8204.81	8691.72	0	80453.5	97350.1	843953	112880	131805	340463	646.47	472914	548.149	12300.5	12848.6	2038.44	54719.4	0	58243.1	424316	199352	437164	299062	1.50788e+06	17301.4	0.979911	71937.8	0.910415
2016	24009	Calvert	MD	7297.06	13903.3	33261.6	54462	91028	8426.8	6939.4	0	80288	95654.2	799702	109333	132825	320705	648.463	454179	27843.9	12466.6	40310.4	2009.57	53876.8	0	62009.1	347130	201446	387440	308012	1.44874e+06	18525.2	0.977359	65849	0.912923
2017	24009	Calvert	MD	6850.9	14087.3	33523.8	54462	91365	7622.02	6920.44	0	80181.6	94724	734699	105165	133846	300947	650.661	435444	624.352	12641.3	13265.7	2277.06	55070	0	65511.7	311657	206344	324922	301338	1.36505e+06	11766.7	0.984237	51419.7	0.924489
2018	24009	Calvert	MD	6774.05	14124.5	33563.4	54462	92003	3612.37	6920.44	0	80116.7	90649.6	746650	103734	133712	294125	650.984	428489	564.803	12644.5	13209.3	2137.45	46431.9	0	64759.2	335550	207490	348759	305528	1.38305e+06	25612.3	0.966835	64587.2	0.908711
2019	24009	Calvert	MD	6695.92	14162	33604	54462	92525	5612.28	6920.17	0	80240.8	92773.3	758805	101796	133577	287305	651.31	421533	7052	12687.7	19739.7	2057.1	52500.7	0	63923.3	320590	208025	340329	309963	1.37468e+06	7156.72	0.990657	45029.6	0.935859
1985	24011	Caroline	MD	42524.2	6838.78	31666.8	81029.8	24441	31272.2	30.9111	408.02	35360.3	67071.4	5.32784e+06	111618	366292	790813	677.611	1.15778e+06	1.22517e+06	106798	1.33197e+06	9722.45	65839.6	0	123690	1.9566e+06	88280.2	3.28857e+06	3.15436e+06	7.76578e+06	1.84602e+06	0.742674	1.83395e+06	0.739871
1986	24011	Caroline	MD	42464.1	6985.84	31579.9	81029.8	24707	24901.5	30.9111	408.02	36083.4	61423.8	5.16774e+06	106264	369685	790675	677.899	1.16104e+06	1.27829e+06	105436	1.38373e+06	9595.49	65839.6	0	122441	1.74035e+06	91013.2	3.12408e+06	3.12914e+06	7.57629e+06	1.81601e+06	0.739966	1.79983e+06	0.737684
1987	24011	Caroline	MD	42416	7115.58	31498.3	81029.8	25241	26063.3	30.9111	408.02	36806.5	63308.7	5.0108e+06	101000	372996	790183	678.194	1.16386e+06	1.34446e+06	105989	1.45045e+06	9465.89	65839.6	0	121167	1.73929e+06	93868.5	3.18974e+06	3.10411e+06	7.62435e+06	2.0131e+06	0.713393	1.99293e+06	0.711283
1988	24011	Caroline	MD	42261.1	7291.62	31477.1	81029.8	25997	27417.4	30.9958	408.02	37529.7	65386.1	4.93676e+06	108150	376198	789330	678.631	1.16621e+06	1.32722e+06	107250	1.43447e+06	9538.09	65839.6	0	122008	1.6931e+06	97010.9	3.12757e+06	3.07994e+06	7.54565e+06	2.00064e+06	0.711615	1.98678e+06	0.708486
1989	24011	Caroline	MD	42122.7	7448.61	31458.5	81029.8	26664	28955.7	30.9111	408.02	38252.8	67647.4	5.05375e+06	115371	379375	788119	679.076	1.16817e+06	1.30499e+06	107891	1.41288e+06	9608.07	65839.6	0	122831	1.70639e+06	100085	3.11927e+06	3.16156e+06	7.62635e+06	1.95683e+06	0.720875	1.94936e+06	0.716981
1990	24011	Caroline	MD	41979.6	7612.04	31438.2	81029.8	27035	31594.4	30.9111	408.02	38975.9	71009.3	5.18591e+06	122612	382444	786551	679.519	1.16967e+06	1.28124e+06	108128	1.38937e+06	9681.24	65839.6	0	123686	1.96025e+06	103034	3.34962e+06	3.24261e+06	7.94563e+06	2.13563e+06	0.708309	2.13456e+06	0.703446
1991	24011	Caroline	MD	41825.1	7789.55	31415.2	81029.8	27125	24309.3	30.9111	408.02	39488.7	64237	5.16966e+06	129855	385430	784625	679.956	1.17073e+06	1.26827e+06	108368	1.37664e+06	9751.22	65839.6	0	124509	2.00596e+06	106002	3.3826e+06	3.25345e+06	7.98678e+06	2.19485e+06	0.70197	2.20019e+06	0.696106
1992	24011	Caroline	MD	41672.1	7961.67	31396	81029.8	27376	21659.1	30.9958	408.02	40001.5	62099.7	5.30003e+06	137468	388310	782340	680.391	1.17133e+06	1.25085e+06	108615	1.35947e+06	9823.87	65839.6	0	125358	2.36543e+06	109023	3.72489e+06	3.34623e+06	8.4234e+06	2.4985e+06	0.679619	2.51061e+06	0.672807
1993	24011	Caroline	MD	41420.1	8126.39	31483.4	81029.8	27876	28317.7	31.2676	408.02	40514.3	69271.4	5.46464e+06	134477	391159	779078	681.632	1.17092e+06	1.27411e+06	104358	1.37847e+06	9234.16	65839.6	0	117350	2.3755e+06	113152	3.75397e+06	3.44803e+06	8.56457e+06	2.4529e+06	0.690194	2.47003e+06	0.683338
1994	24011	Caroline	MD	41186.9	8260.88	31582	81029.8	28221	26347.4	31.6299	408.02	41027.1	67814.2	5.54234e+06	132076	393902	774776	682.891	1.16936e+06	1.31465e+06	100110	1.41476e+06	8644.8	65839.6	0	109345	2.40534e+06	117040	3.8201e+06	3.48525e+06	8.66821e+06	2.46639e+06	0.692038	2.48912e+06	0.684897
1995	24011	Caroline	MD	40965.8	8385.41	31678.7	81029.8	28645	23129.2	31.6299	408.02	41539.9	65108.8	5.56537e+06	130003	396564	769435	684.173	1.16668e+06	1.33612e+06	95843.3	1.43197e+06	8051.44	65839.6	0	101277	2.39614e+06	120624	3.82811e+06	3.45367e+06	8.64224e+06	2.40717e+06	0.698068	2.43589e+06	0.690533
1996	24011	Caroline	MD	40758.3	8504.97	31766.6	81029.8	28947	28731.3	31.7166	408.02	42052.8	71223.8	5.52037e+06	127967	399117	763057	685.483	1.16286e+06	1.37628e+06	91612.7	1.46789e+06	7462.05	65839.6	0	93272.1	2.25998e+06	123858	3.72787e+06	3.38616e+06	8.47943e+06	2.27151e+06	0.708478	2.3062e+06	0.700439
1997	24011	Caroline	MD	40623.4	8586.42	31820	81029.8	29172	30312.7	31.6299	408.02	42565.6	73317.9	5.4674e+06	125373	401644	755634	686.85	1.15796e+06	1.40889e+06	86059.6	1.49495e+06	6872.79	65839.6	0	85272.4	2.21599e+06	126414	3.71094e+06	3.30114e+06	8.37665e+06	2.21015e+06	0.712128	2.25025e+06	0.703613
1998	24011	Caroline	MD	40595.8	8641.16	31792.8	81029.8	29552	30664.5	31.6299	408.02	43078.4	74182.6	5.52103e+06	125528	404060	747174	687.83	1.15192e+06	1.44116e+06	80122	1.52128e+06	7520.83	65839.6	0	96362.9	2.38796e+06	128549	3.90923e+06	3.28124e+06	8.55265e+06	2.34257e+06	0.7021	2.37174e+06	0.694649
1999	24011	Caroline	MD	40574.6	8688.77	31766.4	81029.8	29576	22022.5	31.6299	408.02	43591.2	66053.3	5.55286e+06	125721	406397	737676	688.812	1.14476e+06	1.55577e+06	74193.8	1.62997e+06	8169.32	65839.6	0	107461	2.7158e+06	130401	4.34577e+06	3.22269e+06	8.91784e+06	2.69594e+06	0.673172	2.71419e+06	0.666616
2000	24011	Caroline	MD	40563.6	8719.13	31747.2	81029.8	29772	26267.4	36.7434	408.02	44104	70816.1	5.56719e+06	126351	408625	727135	689.794	1.13645e+06	1.56442e+06	68272.5	1.63269e+06	8763.21	65839.6	0	118667	2.77896e+06	131841	4.41165e+06	3.16676e+06	8.92628e+06	2.69845e+06	0.673534	2.70613e+06	0.667836
2001	24011	Caroline	MD	40557.3	8746.67	31725.9	81029.8	29905	16977.2	43.7808	408.02	44516	61945	5.53094e+06	126790	410827	715557	690.782	1.12707e+06	1.4451e+06	62354.5	1.50745e+06	9409.88	295.07	0	129768	2.64369e+06	133346	4.15114e+06	3.07037e+06	8.55329e+06	2.38412e+06	0.698787	2.38114e+06	0.694149
2002	24011	Caroline	MD	40517	8823.75	31689.1	81029.8	30169	15641.6	43.7808	408.02	44924.9	61018.3	5.61442e+06	127505	412919	702935	691.347	1.11655e+06	1.4859e+06	56433.5	1.54234e+06	10056.2	19851.4	0	140860	3.02345e+06	135436	4.56579e+06	3.07965e+06	8.96849e+06	2.72983e+06	0.672849	2.71647e+06	0.66886
2003	24011	Caroline	MD	40598.9	8881.82	31549.2	81029.8	30681	27204.4	43.7808	0	45336.9	72585.1	5.7082e+06	140652	419890	689276	691.296	1.10986e+06	1.51967e+06	58091.3	1.57776e+06	9647.2	39407.8	0	134045	2.29485e+06	137145	3.87261e+06	3.03142e+06	8.23326e+06	1.8856e+06	0.751692	1.89221e+06	0.746344
2004	24011	Caroline	MD	40742.1	8886.21	31401.5	81029.8	30807	26554.2	43.9007	0	45748.9	72347	5.85016e+06	153406	433071	674580	691.307	1.10834e+06	1.46976e+06	59930.3	1.52969e+06	9144.17	58964.2	0	127287	2.95835e+06	137981	4.48804e+06	3.04017e+06	8.85603e+06	2.36227e+06	0.712354	2.38839e+06	0.704595
2005	24011	Caroline	MD	40913.3	8886.21	31230.3	81029.8	31591	18678.5	43.7808	0	46160.9	64883.2	5.93684e+06	164485	446182	658840	691.385	1.10571e+06	1.37624e+06	61959.9	1.4382e+06	8736.46	78520.6	0	120465	2.82209e+06	138394	4.26029e+06	3.00574e+06	8.58375e+06	2.00759e+06	0.747296	2.05161e+06	0.737778
2006	24011	Caroline	MD	41078.8	8886.21	31064.8	81029.8	32423	18128.2	45.1495	0	46572.9	64746.3	6.12304e+06	174667	459201	642062	691.484	1.10195e+06	1.47685e+06	64284.1	1.54113e+06	8328.41	98076.9	0	113613	2.83851e+06	138995	4.37964e+06	3.03946e+06	8.73313e+06	1.96797e+06	0.756771	2.02902e+06	0.745654
2007	24011	Caroline	MD	41227.8	8886.21	30915.8	81029.8	32973	19495.6	46.5409	0	46984.8	66527	6.17034e+06	182020	472142	624243	691.413	1.09708e+06	1.35498e+06	66983.8	1.42196e+06	7921.46	117633	0	106796	2.94035e+06	138672	4.36231e+06	2.99161e+06	8.66412e+06	1.84822e+06	0.769508	1.92344e+06	0.756889
2008	24011	Caroline	MD	41384	8886.21	30759.6	81029.8	33279	26959.6	46.6684	0	47373.4	74379.7	6.21801e+06	175496	485002	605386	691.272	1.09108e+06	1.46039e+06	62868.6	1.52325e+06	8082.81	137190	0	109876	2.63268e+06	137949	4.15593e+06	3.00718e+06	8.4746e+06	1.61187e+06	0.794139	1.67749e+06	0.782709
2009	24011	Caroline	MD	41525	8886.21	30618.6	81029.8	33367	21119.2	46.5409	0	47723.6	68889.3	6.26075e+06	169387	497777	585487	691.146	1.08396e+06	1.45761e+06	58699	1.51631e+06	8241.5	156746	0	112933	2.49907e+06	137053	4.01538e+06	3.02519e+06	8.33872e+06	1.44789e+06	0.812173	1.50435e+06	0.801948
2010	24011	Caroline	MD	41654.1	8886.21	30489.5	81029.8	33066	15906.3	46.5409	0	48085.1	64037.9	6.18366e+06	163408	510481	564549	691.039	1.07572e+06	1.62318e+06	54584	1.67776e+06	8364.45	143082	0	116081	2.76912e+06	136253	4.44688e+06	2.95227e+06	8.68353e+06	1.8842e+06	0.766456	1.93153e+06	0.757095
2011	24011	Caroline	MD	41772.7	8886.21	30370.9	81029.8	32887	9781.25	46.5409	0	48200.9	58028.7	6.09018e+06	157504	523094	542571	690.948	1.06636e+06	1.89909e+06	50416.2	1.9495e+06	8522.84	94996.2	0	119140	2.94652e+06	135635	4.89602e+06	2.88312e+06	9.04768e+06	2.35747e+06	0.720932	2.39584e+06	0.712333
2012	24011	Caroline	MD	41878.9	8886.21	30264.8	81029.8	32631	9226.75	46.6684	0	48252.2	57525.6	6.06081e+06	151921	528210	517919	690.868	1.04682e+06	1.96415e+06	46310.8	2.01046e+06	8683.9	124719	0	122220	2.66415e+06	134994	4.67461e+06	2.83454e+06	8.75717e+06	2.11123e+06	0.741652	2.14093e+06	0.73404
2013	24011	Caroline	MD	41737	9003.24	30289.6	81029.8	32647	8038.25	46.5409	0	48423.8	56508.6	5.80112e+06	138166	533335	493265	691.356	1.02729e+06	2.05014e+06	44650.5	2.0948e+06	8252.66	43072.5	0	116229	2.61301e+06	139219	4.7078e+06	2.82145e+06	8.76052e+06	2.37314e+06	0.709682	2.39507e+06	0.702772
2014	24011	Caroline	MD	42510.6	9003.35	29515.9	81029.8	32535	8232.32	46.5409	0	48394.2	56673.1	5.95503e+06	105320	538450	468608	688.627	1.00775e+06	1.873e+06	42997.3	1.916e+06	7822.57	43072.4	0	110254	2.56221e+06	136725	4.47821e+06	3.12305e+06	8.81022e+06	2.28482e+06	0.722711	2.27988e+06	0.719558
2015	24011	Caroline	MD	42456.4	9003.47	29570	81029.8	32591	8678.51	46.5409	0	48420	57145.1	5.91288e+06	95562.5	543575	443954	688.812	988217	2.0236e+06	18196.9	2.0418e+06	7391.71	43072.4	0	104243	2.42189e+06	137300	4.46369e+06	3.18287e+06	8.83662e+06	2.35535e+06	0.715132	2.34667e+06	0.712558
2016	24011	Caroline	MD	42398.4	9003.59	29627.9	81029.8	32836	8942.42	101.249	0	48401.5	57445.2	5.93539e+06	85029.6	548689	419302	689.005	968680	2.09302e+06	39707.5	2.13273e+06	6962.03	43072.4	0	98265.3	2.3574e+06	137827	4.49012e+06	3.29474e+06	8.95577e+06	2.45422e+06	0.707469	2.44099e+06	0.705598
2017	24011	Caroline	MD	42336.9	9003.7	29689.2	81029.8	33108	5085.52	100.972	0	48444.3	53630.7	5.90859e+06	73636.5	553814	394645	689.203	949149	2.11542e+06	38058.7	2.15347e+06	6531.8	43072.4	0	92275.3	2.40701e+06	137192	4.56048e+06	3.26367e+06	8.97065e+06	2.50339e+06	0.702401	2.48475e+06	0.701341
2018	24011	Caroline	MD	42328.3	9003.81	29697.7	81029.8	33304	10654.3	100.972	0	48471.9	59227.2	5.90337e+06	76552	551551	386895	689.126	939134	2.04528e+06	37089.3	2.08237e+06	6363.11	42777.5	0	91809.5	2.44091e+06	138504	4.52328e+06	3.24302e+06	8.90954e+06	2.44497e+06	0.707131	2.42971e+06	0.705723
2019	24011	Caroline	MD	42328.3	9003.93	29697.7	81029.8	33406	6648.44	92.6916	0	48610.2	55351.4	5.89807e+06	79186.6	549297	379143	689.046	929128	2.05749e+06	36081.7	2.09357e+06	6055.23	43072.5	0	91518.3	2.38206e+06	138719	4.47563e+06	3.22435e+06	8.82923e+06	2.37842e+06	0.712629	2.36609e+06	0.710923
1985	24013	Carroll	MD	56759.4	15437.8	45047.4	117245	106817	92394.5	2056.96	0	140301	234753	6.21717e+06	1.19337e+06	492884	1.59069e+06	1050	2.08462e+06	161910	432709	594620	72880.9	16513.3	0	957753	3.03735e+06	193855	3.63197e+06	1.84592e+06	8.06399e+06	1.22715e+06	0.835157	1.46276e+06	0.774493
1986	24013	Carroll	MD	56343.1	16013.5	44888.2	117245	110119	104697	2079.88	0	144477	251254	6.15509e+06	1.19176e+06	492424	1.587e+06	1048.91	2.08047e+06	150461	416590	567051	70771.3	16513.3	0	933031	2.6531e+06	203138	3.22015e+06	1.98243e+06	7.80821e+06	979806	0.862674	1.23854e+06	0.800296
1987	24013	Carroll	MD	55974.3	16502	44768.4	117245	114097	124111	2111.96	0	148653	274876	6.09815e+06	1.19112e+06	491935	1.58165e+06	1047.91	2.07463e+06	138847	401926	540773	68693	16513.3	0	908250	2.59901e+06	213037	3.13978e+06	2.11026e+06	7.88129e+06	1.05011e+06	0.853096	1.33299e+06	0.786381
1988	24013	Carroll	MD	55705.2	16972.9	44566.6	117245	117436	131218	2092.3	0	152829	286139	5.91891e+06	1.18134e+06	491404	1.5744e+06	1046.76	2.06685e+06	161177	393957	555134	67696.2	16513.3	0	896037	2.44504e+06	221878	3.00017e+06	2.12481e+06	7.76754e+06	1.08361e+06	0.845254	1.36891e+06	0.775826
1989	24013	Carroll	MD	55434.8	17444.4	44365.5	117245	120729	138379	2046.44	0	157005	297430	5.9809e+06	1.17158e+06	490866	1.56524e+06	1045.62	2.05715e+06	183340	385831	569171	66701.5	16513.3	0	883859	2.45862e+06	230410	3.02779e+06	2.18069e+06	7.86017e+06	1.08359e+06	0.846614	1.37131e+06	0.778127
1990	24013	Carroll	MD	55154	17934.9	44155.9	117245	123372	121737	2001.2	0	161181	284919	6.04787e+06	1.16151e+06	490285	1.55418e+06	1044.46	2.04551e+06	205272	379957	585228	65702.6	16513.3	0	871629	2.77644e+06	238640	3.36167e+06	2.25923e+06	8.25567e+06	1.40641e+06	0.811329	1.6963e+06	0.742308
1991	24013	Carroll	MD	54840.2	18486.8	43917.7	117245	124086	133289	1933.75	0	164557	299780	5.99413e+06	1.15074e+06	489675	1.54121e+06	1043.22	2.03193e+06	226883	372094	598976	64708.4	16513.3	0	859459	2.81044e+06	246784	3.40942e+06	2.28582e+06	8.33844e+06	1.51049e+06	0.798725	1.80178e+06	0.728859
1992	24013	Carroll	MD	54506.3	19071.4	43667	117245	126918	106449	1882.18	0	167933	276264	5.99037e+06	1.13959e+06	489019	1.52634e+06	1041.96	2.0164e+06	248023	369112	617136	63711.2	16513.3	0	847238	3.21963e+06	255325	3.83677e+06	2.3209e+06	8.76938e+06	1.95147e+06	0.75428	2.24382e+06	0.683728
1993	24013	Carroll	MD	54176.2	19520.7	43547.8	117245	129463	144655	1876.51	0	171309	317841	6.05916e+06	1.12921e+06	488357	1.50957e+06	1042.96	1.99897e+06	235364	379660	615024	62754.3	16513.3	0	834894	3.19878e+06	264490	3.81381e+06	2.29239e+06	8.75025e+06	1.80513e+06	0.770465	2.09944e+06	0.701335
1994	24013	Carroll	MD	53875.2	19915.9	43453.6	117245	131653	154967	1878.02	0	174685	331530	6.09191e+06	1.1194e+06	487656	1.49089e+06	1044.02	1.97959e+06	222688	377487	600175	61820.5	16513.3	0	822565	3.18746e+06	273822	3.78763e+06	2.27907e+06	8.71347e+06	1.70652e+06	0.781171	2.00336e+06	0.712815
1995	24013	Carroll	MD	53582.5	20292.1	43370.1	117245	134779	112497	1877.77	0	178061	292436	6.10504e+06	1.10976e+06	486921	1.47031e+06	1045.11	1.95828e+06	209983	375735	585718	60837.6	16513.3	0	810204	3.12823e+06	283211	3.71394e+06	2.23963e+06	8.54834e+06	1.55323e+06	0.797183	1.85278e+06	0.729444
1996	24013	Carroll	MD	53287	20671	43286.7	117245	138291	128149	1891.34	0	181438	311478	6.12689e+06	1.10004e+06	486141	1.44783e+06	1046.19	1.93502e+06	197249	374210	571459	59847.4	16513.3	0	797921	2.92592e+06	292610	3.49738e+06	2.25979e+06	8.35612e+06	1.30717e+06	0.824165	1.60929e+06	0.757496
1997	24013	Carroll	MD	52975.4	21078.1	43191.3	117245	141438	137837	1465.55	0	184814	324117	6.14759e+06	1.08992e+06	485359	1.42345e+06	1047.24	1.90985e+06	184481	368674	553154	58709.2	16513.3	0	785769	2.86487e+06	302170	3.41803e+06	2.2439e+06	8.25678e+06	1.16257e+06	0.840965	1.46672e+06	0.775195
1998	24013	Carroll	MD	52359.6	21644.4	43240.7	117245	144538	120815	1027.45	0	188190	310032	6.1921e+06	1.05896e+06	484533	1.39715e+06	1048.69	1.88273e+06	208716	357111	565828	58705.1	16513.3	0	793389	2.9923e+06	312753	3.55813e+06	2.27676e+06	8.39911e+06	1.2765e+06	0.829084	1.54207e+06	0.768985
1999	24013	Carroll	MD	51730.7	22242	43272	117245	146977	107846	2390.66	0	191566	301803	6.18675e+06	1.02768e+06	483677	1.36896e+06	1050.09	1.85369e+06	231581	344683	576264	58372.8	16513.3	0	801264	3.25456e+06	322788	3.83082e+06	2.28467e+06	8.65214e+06	1.54743e+06	0.799924	1.77384e+06	0.744142
2000	24013	Carroll	MD	51121.4	22816.7	43306.7	117245	150897	113103	3313.57	0	194942	311359	6.19133e+06	996724	482774	1.33886e+06	1051.58	1.82269e+06	253403	333654	587057	57360.2	16513.3	0	809870	3.20522e+06	332875	3.79227e+06	2.31393e+06	8.63048e+06	1.51902e+06	0.80299	1.70587e+06	0.75279
2001	24013	Carroll	MD	50597.1	23301.1	43346.5	117245	154475	95438	3462.07	0	196521	295421	6.20763e+06	967229	481870	1.30686e+06	1053.37	1.78978e+06	274439	322811	597250	56954.5	0	0	817827	2.99863e+06	343283	3.59588e+06	2.33679e+06	8.41811e+06	1.3148e+06	0.825217	1.4642e+06	0.781613
2002	24013	Carroll	MD	50126.4	23786.9	43331.5	117245	158644	84724.6	5741.16	0	198100	288566	6.24598e+06	938468	480921	1.27295e+06	1062.17	1.75494e+06	294851	314967	609818	56260.3	13132.7	0	826136	3.3413e+06	354611	3.95112e+06	2.35098e+06	8.75647e+06	1.6321e+06	0.79283	1.74443e+06	0.752631
2003	24013	Carroll	MD	49740	24246.7	43258.1	117245	162301	100593	3109.27	0	199679	303381	6.11564e+06	914355	479941	1.23715e+06	1070.71	1.71816e+06	273926	305473	579400	51844.7	26265.3	0	777648	2.43508e+06	365648	3.01448e+06	2.21385e+06	7.66736e+06	618794	0.908115	755501	0.87317
2004	24013	Carroll	MD	49336.3	24732.1	43176.3	117245	165089	102107	3012.08	0	201258	306377	6.03434e+06	889794	478931	1.19943e+06	1079.19	1.67944e+06	252881	290959	543840	47263.7	39398	0	729406	3.05059e+06	377332	3.59443e+06	2.05651e+06	8.06135e+06	1.05226e+06	0.851514	1.21265e+06	0.809248
2005	24013	Carroll	MD	48925.6	25228.5	43090.6	117245	166926	98863.4	2760.78	0	202837	304461	5.89956e+06	865034	482032	1.15981e+06	1087.69	1.64293e+06	231718	280527	512244	42488.8	52530.7	0	681294	2.7964e+06	388771	3.30865e+06	1.91422e+06	7.60152e+06	689728	0.895326	873468	0.852155
2006	24013	Carroll	MD	48528.4	25708.1	43008.2	117245	168639	96674.8	2971.95	0	204416	304063	5.8034e+06	840368	485533	1.11829e+06	1096.25	1.60492e+06	210469	261955	472424	36751.6	65663.4	0	634200	2.67688e+06	400088	3.14931e+06	1.80911e+06	7.30424e+06	453050	0.927587	659218	0.882748
2007	24013	Carroll	MD	48274.1	25856.3	43114.2	117245	169373	104299	2708.9	0	205995	313002	5.7576e+06	818035	489018	1.07487e+06	1097.46	1.56499e+06	194981	243176	438157	31251.7	78796	0	586804	2.71946e+06	402521	3.15762e+06	1.72121e+06	7.19059e+06	351950	0.942393	583181	0.894404
2008	24013	Carroll	MD	48053	25995.6	43196.2	117245	169794	98475.2	2439.03	0	207567	308482	5.73678e+06	807145	492458	1.02954e+06	1098.55	1.5231e+06	246735	236192	482927	28328.9	91928.7	0	587948	2.34863e+06	404514	2.83156e+06	1.81251e+06	6.90849e+06	119030	0.979673	338226	0.935794
2009	24013	Carroll	MD	47841.7	26126.5	43276.5	117245	170089	103830	1709.43	0	209089	314629	5.70448e+06	796288	495868	982311	1099.72	1.47928e+06	266817	229196	496013	27171.1	105061	0	587325	2.14566e+06	406509	2.64167e+06	1.90762e+06	6.77688e+06	35307.2	0.993849	244270	0.952592
2010	24013	Carroll	MD	47610.9	26288	43345.8	117245	167134	117934	1422.16	0	210579	329936	5.68437e+06	785029	499250	933174	1100.83	1.43352e+06	306159	222214	528373	26648.2	51107.4	0	586038	2.33445e+06	408615	2.86283e+06	2.00263e+06	7.06418e+06	348807	0.942185	547798	0.899434
2011	24013	Carroll	MD	47375.8	26460.5	43408.4	117245	167019	99560.7	1364.94	0	210435	311361	5.67428e+06	773641	502599	882138	1101.93	1.38584e+06	366592	215219	581811	22762.4	10592.8	0	588147	2.45127e+06	411089	3.03308e+06	2.08499e+06	7.24912e+06	591471	0.905603	776964	0.863153
2012	24013	Carroll	MD	47147.3	26630	43467.4	117245	167032	83126.7	1452.99	0	210289	294869	5.63462e+06	762268	504660	840041	1103.06	1.3458e+06	406731	208236	614968	21377.3	76468.9	0	587753	2.43026e+06	413921	3.04523e+06	2.16432e+06	7.28552e+06	703420	0.889016	877935	0.847323
2013	24013	Carroll	MD	47302.5	26579	43363.2	117245	167199	73519.2	1480.57	0	210188	285188	5.7005e+06	736656	506717	797946	1102.9	1.30577e+06	394420	241989	636409	21559.1	22268	0	593061	2.14216e+06	419957	2.77857e+06	2.35334e+06	7.16438e+06	550846	0.911884	694440	0.87727
2014	24013	Carroll	MD	46905.3	26890.6	43448.8	117245	167317	81805.3	1609.69	0	209567	292982	5.88424e+06	698177	508768	755851	1105.21	1.26572e+06	592680	434533	1.02721e+06	21777.1	22268	0	598320	2.0349e+06	428047	3.06211e+06	2.55479e+06	7.62543e+06	836907	0.875482	936764	0.847005
2015	24013	Carroll	MD	47008.6	26891.2	43344.9	117245	167133	74489.5	1221.45	0	208818	284529	6.01668e+06	671328	510831	713755	1104.48	1.22569e+06	387821	233931	621752	22160.2	22268	0	603445	2.34344e+06	427967	2.9652e+06	2.67174e+06	7.59728e+06	714696	0.893826	782579	0.872293
2016	24013	Carroll	MD	47111.9	26891.9	43240.9	117245	167110	105201	1703.38	0	207892	314797	6.28267e+06	645113	512879	671658	1103.77	1.18564e+06	352050	242503	594553	22526.5	22268	0	608556	2.5284e+06	427905	3.12295e+06	2.86816e+06	7.94198e+06	792970	0.88793	829527	0.871731
2017	24013	Carroll	MD	47219.2	26892.6	43132.9	117245	167620	70568	2045.58	0	207101	279714	6.48203e+06	619235	514935	629563	1103.04	1.1456e+06	388944	394230	783173	24017.3	22268	0	612555	2.59157e+06	425536	3.37474e+06	3.00026e+06	8.24987e+06	966466	0.870247	973146	0.857643
2018	24013	Carroll	MD	47086.6	26888.2	43270	117245	168429	71869.4	10684.5	0	207148	289702	6.46368e+06	611302	514962	616617	1103.67	1.13268e+06	374135	526226	900360	24087.8	22267.9	0	595743	2.20528e+06	427824	3.10564e+06	3.03987e+06	8.0198e+06	732019	0.89827	747579	0.88673
2019	24013	Carroll	MD	46951.4	26890.5	43402.8	117245	168447	94631.1	10265.4	0	207336	312232	6.45288e+06	603195	514984	603678	1104.32	1.11977e+06	407461	514971	922431	23145.2	22268	0	579917	2.33469e+06	427506	3.25712e+06	3.08226e+06	8.22203e+06	914397	0.875884	937675	0.86185
1985	24015	Cecil	MD	31232.1	8917.23	50109.7	90259.1	59005.7	64314.8	49.7741	0	82757.7	147122	3.46576e+06	618229	375214	1.25804e+06	1621.86	1.63487e+06	124301	184591	308892	27987.2	0	0	365049	1.64252e+06	105564	1.95141e+06	1.38251e+06	5.24947e+06	798365	0.812772	1.05154e+06	0.730309
1986	24015	Cecil	MD	31080.8	9213.25	49965	90259.1	60168.2	62279.7	49.7741	0	84392.8	146722	3.40736e+06	618627	378390	1.25334e+06	1624.94	1.63336e+06	146701	180347	327048	26948.4	0	0	353167	1.43612e+06	109313	1.76317e+06	1.40519e+06	5.0847e+06	676052	0.834439	941512	0.747601
1987	24015	Cecil	MD	30949.5	9475.53	49834	90259.1	61671.3	63216.6	49.7741	0	86028	149294	3.35089e+06	619552	381525	1.24737e+06	1628.04	1.63053e+06	169126	175827	344953	25909.6	0	0	341278	1.40773e+06	113248	1.75269e+06	1.42108e+06	5.09275e+06	722699	0.822589	1.00097e+06	0.731809
1988	24015	Cecil	MD	30747.3	9731.85	49779.9	90259.1	63074.1	71060.8	49.9105	0	87663.2	158774	3.23336e+06	618922	384685	1.24014e+06	1631.91	1.62645e+06	180598	167843	348441	25028.6	0	0	333259	1.29771e+06	117102	1.64615e+06	1.41706e+06	4.99057e+06	716613	0.818578	1.00228e+06	0.722877
1989	24015	Cecil	MD	30573.9	9943.08	49742.1	90259.1	64296.4	58650.3	49.7741	0	89298.4	147999	3.28559e+06	619088	387674	1.23163e+06	1636.01	1.62094e+06	192140	162082	354222	24146.7	0	0	325240	1.30124e+06	120763	1.65546e+06	1.46024e+06	5.02955e+06	703867	0.823568	997715	0.727714
1990	24015	Cecil	MD	30412.6	10129.3	49717.1	90259.1	65671.6	67686.1	141.78	0	90933.6	158761	3.33374e+06	619433	390686	1.22185e+06	1640.32	1.61418e+06	203700	153796	357496	23212.5	0	0	317226	1.4516e+06	124536	1.8091e+06	1.51882e+06	5.24862e+06	854749	0.795929	1.15696e+06	0.701143
1991	24015	Cecil	MD	30231.8	10342.4	49684.8	90259.1	66149.3	69540.9	235.311	0	92433.1	162209	3.31946e+06	619443	393653	1.2108e+06	1644.76	1.6061e+06	215220	145880	361099	22313.9	0	0	309216	1.4606e+06	128352	1.8217e+06	1.54632e+06	5.287e+06	895176	0.787603	1.2054e+06	0.691352
1992	24015	Cecil	MD	30019.8	10607.4	49631.9	90259.1	67446.2	62335	235.956	0	93932.6	156504	3.34529e+06	618743	396641	1.19849e+06	1649.15	1.59678e+06	226633	137576	364209	21435.8	0	0	301203	1.67195e+06	132391	2.03616e+06	1.57855e+06	5.52182e+06	1.10116e+06	0.752352	1.4187e+06	0.657754
1993	24015	Cecil	MD	30061.6	10830.4	49367	90259.1	68638.2	65549.6	235.311	0	95432.1	161217	3.38635e+06	625663	399464	1.1849e+06	1646.09	1.58601e+06	263715	136929	400645	21316.1	0	0	301619	1.67568e+06	136676	2.07633e+06	1.54626e+06	5.52781e+06	1.06554e+06	0.760654	1.38959e+06	0.665182
1994	24015	Cecil	MD	30115.3	11029.5	49114.2	90259.1	69839.4	66371.4	235.311	0	96931.5	163538	3.40618e+06	632811	402307	1.17004e+06	1643.1	1.57399e+06	301740	137501	439240	21180.4	0	0	302033	1.68528e+06	140927	2.12452e+06	1.5156e+06	5.53976e+06	1.0606e+06	0.762559	1.39138e+06	0.665916
1995	24015	Cecil	MD	30166.1	11227.9	48865	90259.1	70903.4	56382.8	259.514	0	98431	155073	3.40698e+06	639802	405107	1.15392e+06	1640.14	1.56066e+06	339095	137628	476722	21853.3	0	0	301664	1.64013e+06	145130	2.11685e+06	1.48453e+06	5.4841e+06	1.01712e+06	0.770096	1.35525e+06	0.671249
1996	24015	Cecil	MD	30199.6	11449.2	48610.3	90259.1	72085.3	76125.3	352.202	0	99930.5	176408	3.43456e+06	646237	407926	1.13652e+06	1637.08	1.54608e+06	376428	137004	513432	21699.1	0	0	302096	1.55605e+06	149289	2.06948e+06	1.47829e+06	5.44125e+06	932059	0.786549	1.2762e+06	0.686015
1997	24015	Cecil	MD	30224.8	11680.7	48353.5	90259.1	73121.7	82265.3	419.099	0	101430	184114	3.42174e+06	652305	410579	1.11785e+06	1634.01	1.53007e+06	413717	136383	550100	21389.6	0	0	302702	1.50147e+06	153553	2.05157e+06	1.44318e+06	5.38388e+06	887541	0.79404	1.23714e+06	0.691222
1998	24015	Cecil	MD	30016.2	11955.2	48287.6	90259.1	74512.5	81586.4	419.048	0	102929	184935	3.46514e+06	632718	413255	1.09792e+06	1633.4	1.51281e+06	364201	135131	499333	20842.2	0	0	299229	1.61891e+06	158726	2.11824e+06	1.45992e+06	5.45547e+06	914801	0.791138	1.24829e+06	0.6941
1999	24015	Cecil	MD	29823.2	12205.6	48230.2	90259.1	76032.2	84767.1	418.996	0	104429	189615	3.53546e+06	613436	415888	1.07671e+06	1632.9	1.49423e+06	312979	135092	448071	20241.8	0	0	295825	1.85629e+06	163732	2.30436e+06	1.48574e+06	5.65792e+06	1.04364e+06	0.772086	1.36125e+06	0.682194
2000	24015	Cecil	MD	29602.1	12501.7	48155.3	90259.1	79113.9	82766.6	420.144	0	105928	189115	3.58397e+06	593527	418536	1.05423e+06	1632.06	1.4744e+06	259682	135416	395098	19883.2	0	0	292138	1.90812e+06	168409	2.30321e+06	1.51152e+06	5.66654e+06	1.00592e+06	0.780841	1.30731e+06	0.695816
2001	24015	Cecil	MD	29359	12813.3	48086.8	90259.1	81235.5	85297	418.996	0	107414	193130	3.59103e+06	572989	421023	1.03049e+06	1630.87	1.45314e+06	204626	135449	340075	19105.4	0	0	288912	1.82685e+06	172874	2.16693e+06	1.51055e+06	5.51573e+06	847496	0.809059	1.13157e+06	0.727306
2002	24015	Cecil	MD	29142.8	13166.8	47949.5	90259.1	82895.1	84262.3	253.27	0	108900	193416	3.63098e+06	552823	423529	1.00547e+06	1642.09	1.43064e+06	148031	127430	275461	18290.6	4451.39	0	285698	2.08643e+06	179057	2.36189e+06	1.53227e+06	5.71557e+06	1.01028e+06	0.782327	1.2774e+06	0.706719
2003	24015	Cecil	MD	29177	13454.2	47627.8	90259.1	85021.4	95195.3	84.7974	0	110386	205666	3.6357e+06	538644	425990	979182	1651.42	1.40682e+06	143250	138622	281872	17595	8902.78	0	282260	1.50221e+06	184693	1.78408e+06	1.57467e+06	5.17352e+06	459540	0.887787	715923	0.812241
2004	24015	Cecil	MD	29220.9	13715.7	47322.4	90259.1	87143	102194	85.0297	0	111871	214150	3.65166e+06	525384	428413	951626	1661.14	1.3817e+06	138173	142386	280559	17374	13354.2	0	278394	1.85511e+06	190228	2.13567e+06	1.58906e+06	5.52818e+06	798240	0.820616	1.04523e+06	0.749436
2005	24015	Cecil	MD	29298	13913.9	47047.1	90259.1	88944.3	90578.3	84.7974	0	113357	204020	3.6803e+06	513174	432583	922798	1670.84	1357052	156703	144965	301668	17212.5	17805.6	0	274427	1.68956e+06	195676	1.99123e+06	1.63839e+06	5.40358e+06	663694	0.847216	902442	0.778246
2006	24015	Cecil	MD	29379.5	14098.3	46781.3	90259.1	90727.2	86914.8	84.7974	0	114843	201843	3.77829e+06	501447	438500	892701	1680.68	1.33288e+06	125915	147342	273257	16685.8	22256.9	0	270858	1.66895e+06	200815	1.9422e+06	1.72697e+06	5.4214e+06	595054	0.863936	825643	0.798746
2007	24015	Cecil	MD	29474.7	14144	46640.4	90259.1	91493.1	86369.2	84.4137	0	116329	202782	3.85773e+06	488886	444367	861336	1680.08	1.30738e+06	124884	150740	275625	16212.4	26708.3	0	267198	1.69854e+06	201873	1.97417e+06	1.8101e+06	5.51252e+06	620120	0.861514	841808	0.800076
2008	24015	Cecil	MD	29247.4	14304.8	46706.9	90259.1	91998.4	94209.5	84.254	0	117814	212108	3.97851e+06	469045	450200	828698	1681.9	1.28058e+06	138292	141574	279866	15341.4	31159.7	0	262097	1.54948e+06	204212	1.82934e+06	1.90408e+06	5.44567e+06	431427	0.902169	638374	0.846095
2009	24015	Cecil	MD	29011.1	14485.9	46762.1	90259.1	92778	58760.3	84.0238	0	119298	178142	4.05211e+06	448574	455982	794792	1683.51	1.25246e+06	165962	135316	301278	14880.1	35611.1	0	256609	1.47885e+06	206464	1.78012e+06	1.95374e+06	5.38581e+06	340389	0.922507	532354	0.871284
2010	24015	Cecil	MD	28765.8	14691.6	46801.7	90259.1	93065.2	49078	84.0238	0	120712	169874	4.11031e+06	427485	461726	759616	1685.05	1.22303e+06	207392	123972	331364	14101.2	25450	0	251398	1.63795e+06	208801	1.96931e+06	2.01351e+06	5.59863e+06	513152	0.889011	689239	0.842354
2011	24015	Cecil	MD	28522.3	14875.5	46861.3	90259.1	93482.2	44746	84.0238	0	120588	165418	4.11638e+06	406090	467431	723168	1686.71	1.19229e+06	187264	112683	299948	13214.2	116371	0	246335	1.73147e+06	211199	2.03142e+06	2.04781e+06	5.66135e+06	585430	0.875488	745185	0.832748
2012	24015	Cecil	MD	28309.9	15033.8	46915.4	90259.1	93658.9	35434.1	84.254	0	120440	155959	4.11883e+06	383284	468179	688735	1688.22	1.1586e+06	188348	101343	289690	12823.2	0	0	240755	1.6579e+06	213655	1.94759e+06	2.08262e+06	5.57125e+06	514996	0.888862	657526	0.850327
2013	24015	Cecil	MD	28273.4	15135.8	46849.9	90259.1	93785.9	37546.3	84.0238	0	120354	157984	3.85898e+06	380908	468928	654305	1688.87	1.12492e+06	621263	116010	737273	12432.7	112991	0	234028	1.24451e+06	219195	1.98178e+06	1.94682e+06	5.44314e+06	655502	0.8548	802382	0.812547
2014	24015	Cecil	MD	26832.1	15710.7	47716.3	90259.1	94071.2	51838.8	84.0238	0	119908	171831	3.66502e+06	353932	469680	619873	1701.44	1.09125e+06	210093	102519	312612	12038.4	112991	0	227275	1.34746e+06	229985	1.66008e+06	1.90369e+06	5.06888e+06	449923	0.890661	576580	0.85169
2015	24015	Cecil	MD	26797.7	15749.8	47711.6	90259.1	94271	36493.5	84.0238	0	119547	156124	3.59447e+06	350436	470428	585444	1701.54	1.05757e+06	214211	101772	315983	11684.7	112991	0	220511	1.28632e+06	230592	1.6023e+06	1.88121e+06	4.93948e+06	423034	0.894702	552959	0.854369
2016	24015	Cecil	MD	26764.1	15788.9	47706	90259.1	94408.1	21803.2	84.254	0	119206	141094	3.5769e+06	346907	471178	551011	1701.64	1.02389e+06	218684	101012	319695	11594.6	112991	0	213453	1.25119e+06	231331	1.57089e+06	1.89391e+06	4.87271e+06	404456	0.898412	537910	0.857239
2017	24015	Cecil	MD	26748.5	15822.1	47688.5	90259.1	94413.7	21829.2	84.0238	0	118868	140781	3.5883e+06	342982	471928	516579	1701.57	990208	226757	103523	330280	11316.7	112991	0	206614	1.28787e+06	230699	1.61815e+06	1.90519e+06	4.89634e+06	434598	0.891969	570966	0.850387
2018	24015	Cecil	MD	26654.4	15869.1	47735.6	90259.1	94646.5	25303.6	84.0238	0	118853	144241	3.59302e+06	335760	471734	505677	1702.04	979113	220831	94626.3	315457	11008.4	112991	0	200801	1.26789e+06	232015	1.58335e+06	1.93501e+06	4.88474e+06	414784	0.896506	549743	0.855597
2019	24015	Cecil	MD	26562.2	15927.5	47769.4	90259.1	94673.2	32461.8	83.4712	0	119043	151589	3.59811e+06	328686	471549	494773	1702.5	968024	194725	85731.9	280457	10512	112991	0	195195	1.2408e+06	232919	1.52126e+06	1.96542e+06	4.84972e+06	368136	0.907183	501628	0.866979
1985	24017	Charles	MD	16822.8	9597.06	89944.1	116364	84585	110495	119737	0	44912.3	275144	1.49142e+06	303028	249222	1.4333e+06	1055.26	1.68358e+06	2301.63	53957.4	56259.1	7316.95	133740	0	120944	686308	107068	742567	503322	3.319e+06	118657	0.926304	300741	0.798043
1986	24017	Charles	MD	16372.8	10028	89963.2	116364	87944	115921	119737	0	46195.6	281854	1.40992e+06	293853	251516	1.4333e+06	1056.84	1.68587e+06	1637.37	56442.8	58080.1	7004.33	133740	0	115631	567486	113215	625566	487394	3.20091e+06	55726.7	0.961978	233949	0.826707
1987	24017	Charles	MD	15981.8	10427.1	89955.1	116364	92431	103440	119737	0	47478.9	270656	1.33167e+06	285709	253634	1.4333e+06	1058.56	1.68799e+06	929.348	58949	59878.4	6691.64	133740	0	110316	520545	119238	580423	470641	3.13564e+06	61401.9	0.955923	236795	0.815401
1988	24017	Charles	MD	15821.7	10766.7	89775.6	116364	95375	116431	120065	0	48762.2	285259	1.34273e+06	286979	255757	1.4333e+06	1059.91	1.69012e+06	1150.72	54747.9	55898.6	6698.88	133740	0	110647	499503	124467	555401	513134	3.17508e+06	66105.2	0.953078	242437	0.81325
1989	24017	Charles	MD	15670.5	11107.6	89585.9	116364	98945	120285	119737	0	50045.5	290067	1.38341e+06	288360	257307	1.43285e+06	1061.27	1.69121e+06	1403.6	49985	51388.6	6710.26	134248	0	111051	489207	129505	540595	570332	3.22842e+06	66180.1	0.954346	243490	0.818093
1990	24017	Charles	MD	15530.2	11425.9	89408	116364	101154	122290	274300	0	51328.9	447918	1.43231e+06	290116	258864	1.43171e+06	1062.69	1.69163e+06	1696.6	45202.1	46898.7	6717.49	134248	0	111382	543410	134427	590309	633617	3.50462e+06	128622	0.917599	307356	0.787965
1991	24017	Charles	MD	15377.4	11766.8	89219.8	116364	101751	122468	219108	0	52442.1	394018	1.44356e+06	291745	260240	1.42989e+06	1064.09	1.6912e+06	2048.31	40435.5	42483.8	6728.37	134248	0	111775	541778	139426	584262	673530	3.48916e+06	149359	0.906236	329329	0.777652
1992	24017	Charles	MD	15192.9	12172	88999.2	116364	103731	122310	80452.1	0	53555.4	256317	1.46117e+06	292740	261625	1.4274e+06	1065.42	1.69009e+06	2503.48	35668.1	38171.6	6735.6	134248	0	112107	613486	144687	651658	706297	3.45578e+06	229415	0.864299	410047	0.740226
1993	24017	Charles	MD	15119.3	12512.5	88732.2	116364	105174	140594	38487.5	0	54668.7	233750	1.49824e+06	283751	262438	1.42365e+06	1065.6	1.68715e+06	2075.27	32444.5	34519.8	6691.75	134248	0	111095	625500	150650	660020	726239	3.4645e+06	218186	0.872884	390843	0.756535
1994	24017	Charles	MD	15053.6	12838.3	88472.2	116364	106599	165217	45955.4	0	55782	266954	1.53478e+06	274855	263256	1.41731e+06	1065.8	1.68163e+06	1640.6	29229.6	30870.2	6653.33	134248	0	110151	655830	156624	686700	740996	3.53956e+06	220472	0.874393	385176	0.765865
1995	24017	Charles	MD	14980.4	13173.5	88210	116364	108159	133859	26858.2	0	56895.3	217612	1.56235e+06	265805	263888	1.40837e+06	1066.01	1.67332e+06	1191.44	26003	27194.4	6609.47	134248	0	109138	676294	162603	703489	742444	3.50608e+06	208006	0.882506	364672	0.780479
1996	24017	Charles	MD	14892.3	13533.7	87938	116364	110196	165207	10038.6	0	58008.5	233254	1.58165e+06	256357	264534	1.39682e+06	1066.18	1.66242e+06	727.554	22785	23512.6	6522.92	134248	0	108243	661814	168606	685327	745387	3.50152e+06	169922	0.902989	318037	0.806469
1997	24017	Charles	MD	14809.9	13894.9	87659.2	116364	111641	135912	10902.7	0	59121.8	205937	1.58332e+06	246795	264607	1.38268e+06	1066.36	1.64835e+06	245.728	19303.6	19549.3	6478.63	134248	0	107231	665387	174792	684936	730729	3.45123e+06	149230	0.913867	288795	0.822315
1998	24017	Charles	MD	14820.9	14216.1	87327	116364	113563	136438	13449.6	0	60235.1	210123	1.60647e+06	253546	264688	1.36594e+06	1066.34	1.63169e+06	322.02	18020.1	18342.1	6410.8	134248	0	105917	683556	180666	701898	754593	3.48538e+06	163627	0.907561	311256	0.812967
1999	24017	Charles	MD	14843.6	14508.8	87011.6	116364	116177	127925	7787.05	0	61348.4	197061	1.63263e+06	260567	264582	1.34659e+06	1066.36	1.61224e+06	404.833	16774.9	17179.7	6314.83	134248	0	104607	742585	186314	759765	776624	3.53832e+06	213891	0.884165	369852	0.787675
2000	24017	Charles	MD	14851.4	14824.9	86687.7	116364	120546	140273	7076.68	0	62461.6	209811	1.65781e+06	267339	264489	1.32464e+06	1066.35	1.5902e+06	494.316	15483.4	15977.8	6220.7	134248	0	103321	726295	191854	742273	804960	3.54532e+06	195564	0.894482	359582	0.794531
2001	24017	Charles	MD	14843.9	15169.9	86350.2	116364	124699	134379	6555.39	0	63651.4	204586	1.66265e+06	273779	263820	1.3001e+06	1066.3	1.56499e+06	6345.56	14238.4	20584	5921.98	2728.14	0	102214	701307	197382	721891	821356	3.51612e+06	182315	0.901182	353879	0.796942
2002	24017	Charles	MD	14853.4	15599.4	85911.2	116364	127796	118905	6575.62	0	64841.1	190321	1.70885e+06	280639	263160	1.27295e+06	1070.16	1.53718e+06	726.805	12950.4	13677.2	5852.56	12986.1	0	100902	773443	204288	787120	863461	3.58822e+06	238717	0.877428	418453	0.7734
2003	24017	Charles	MD	14852.5	16019.3	85492.3	116364	131475	179239	6737.96	0	66030.9	252008	1.705e+06	284217	262319	1.2432e+06	1074.09	1.5066e+06	813.761	13686.4	14500.1	5693.17	23244	0	100161	577551	211454	592052	845039	3.41284e+06	24409.5	0.985886	208465	0.872048
2004	24017	Charles	MD	14865	16423.8	85075.2	116364	134561	179004	6774.62	0	67220.6	252999	1.70992e+06	288044	264094	1.21085e+06	1078.04	1.47602e+06	889.969	14408.1	15298.1	5566.18	33501.9	0	99346.7	738853	219039	754151	812313	3.52009e+06	144307	0.922174	333005	0.810241
2005	24017	Charles	MD	14895	16799.1	84669.9	116364	137180	207935	6046.95	0	68410.3	282392	1.71896e+06	292356	267510	1.1759e+06	1082.05	1.44449e+06	21535	15144	36679	5443.99	43759.8	0	98568.5	700622	226530	737301	784755	3.48092e+06	86426.7	0.952128	280214	0.835826
2006	24017	Charles	MD	14941.5	17144.4	84278.1	116364	139383	166970	6341.5	0	69600.1	242911	1.7295e+06	297133	270726	1.13835e+06	1086.12	1.41016e+06	1073.81	15894.1	16968	5314.36	54017.7	0	97758.5	724420	233941	741388	744785	3.3785e+06	35358.4	0.979965	234733	0.859197
2007	24017	Charles	MD	14998.2	17243.6	84122.2	116364	140672	66814.8	6318.8	0	70789.8	143923	1.7321e+06	301945	273776	1.09819e+06	1085.75	1.37306e+06	43986.1	16683.2	60669.4	5069.71	64272.1	0	97102.7	728873	236231	789542	715885	3.26371e+06	47266.9	0.973436	252109	0.850136
2008	24017	Charles	MD	14909.2	17411.8	84043	116364	141444	47108.8	6114.33	0	71854.2	125077	1.73928e+06	286864	276639	1.05544e+06	1085.73	1.33317e+06	1222.22	15513	16735.2	4643.43	74548.3	0	93257.1	686504	238768	703239	688155	3.09305e+06	-83958.5	1.05072	109649	0.929806
2009	24017	Charles	MD	14787	17635.4	83941.6	116364	142226	29776.7	7489.59	0	72940.4	110207	1.73792e+06	270638	279316	1.01009e+06	1085.66	1.29049e+06	1253.13	14789.9	16043	4297.88	84819.7	0	89376.4	656272	241205	672315	658138	2.97665e+06	-154237	1.09739	27024	0.981915
2010	24017	Charles	MD	14658.9	17869.9	83835.2	116364	146551	61495.4	5964.29	0	73809.4	141269	1.73627e+06	253834	281796	962136	1085.61	1.24502e+06	1332.47	13179.7	14512.2	3964.28	67166.6	0	85441	748342	243760	762855	629431	3.0263e+06	-101839	1.06231	66554.4	0.957034
2011	24017	Charles	MD	14546.8	18078.2	83739.1	116364	149182	33746.3	6708.68	0	73973.8	114429	1.69764e+06	236817	284102	911584	1085.63	1.19677e+06	9517.74	12017	21534.7	3927.81	82443.8	0	81251.1	789924	246600	811459	588257	2.96144e+06	-67203.4	1.04122	88362.8	0.942962
2012	24017	Charles	MD	14436.3	18287.2	83640.5	116364	150660	33279.9	5853.08	0	74115.7	113249	1.66736e+06	219138	285697	867836	1085.67	1.15462e+06	1548.14	10859	12407.1	3697.08	64430.3	0	77238.9	777258	249628	789665	533710	2.84457e+06	-123636	1.08009	18263.5	0.987546
2013	24017	Charles	MD	14474	18457.4	83432.6	116364	152649	35180.4	5846.24	0	74561.3	115588	1.576e+06	214195	287276	824090	1085.13	1.11245e+06	3753.78	10955.7	14709.5	3777.63	66539.7	0	76146.6	754926	256165	769635	575089	2.83271e+06	-16887.9	1.01083	121160	0.918299
2014	24017	Charles	MD	13393.7	18847.8	84122.5	116364	154373	82446.7	5831.55	0	74953.8	163232	1.47731e+06	190236	288870	780345	1088.71	1.0703e+06	6118.3	11048.5	17166.8	3760.49	64559	0	75103.6	651233	263529	668400	610761	2.77999e+06	19.0372	0.999987	115152	0.91788
2015	24017	Charles	MD	13382.3	18918.2	84063.5	116364	155692	88153.5	5572.05	0	75095	168820	1.51006e+06	184808	290449	736596	1088.57	1.02813e+06	8758.02	11160	19918	3669.16	64392	0	74200.1	634508	264655	654426	673270	2.79297e+06	9952.06	0.993453	120560	0.916614
2016	24017	Charles	MD	13372.4	18988.8	84002.8	116364	157336	49075.9	5223.34	0	75566.9	129866	1.56663e+06	179447	292043	692852	1088.44	985984	14252.5	11271	25523.5	3634.48	64479.8	0	73174.6	626231	265791	651754	751563	2.78859e+06	23042.5	0.985505	129315	0.914728
2017	24017	Charles	MD	13365	19059.4	83939.6	116364	159451	60403	5017.08	0	75865.7	141286	1.59409e+06	174126	293623	649104	1088.3	943815	14786.8	11390.1	26176.9	3588.65	64658.6	0	72230.5	615060	264942	641236	807761	2.80263e+06	35412.7	0.978268	137308	0.911828
2018	24017	Charles	MD	13175.1	19162.4	84026.6	116364	161503	65811.4	868.113	0	76429.4	143109	1.59406e+06	170026	293920	634722	1088.74	929731	17105.9	10866.9	27972.8	3565.98	64180.5	0	70571.7	609588	267833	637561	805678	2.78748e+06	24898.5	0.984621	124352	0.919689
2019	24017	Charles	MD	12995.5	19269	84099.5	116364	163257	230985	1110.47	0	76920	309016	1.60079e+06	165629	294214	620335	1089.19	915637	16327.7	10360.9	26688.5	3332.39	66757.6	0	69122	609003	269499	635691	807464	2.94064e+06	13622.2	0.991562	110129	0.928732
1985	24019	Dorchester	MD	40185.6	6839.49	47076.6	94101.7	29855	77546.5	969.683	769.959	20609.7	99895.8	4.82266e+06	101103	330927	979743	7076.45	1.31775e+06	536900	131217	668117	1671.94	152658	0	25310.4	1.61886e+06	86109.9	2.28698e+06	3.25387e+06	7.04628e+06	1.30321e+06	0.787261	1.37901e+06	0.773954
1986	24019	Dorchester	MD	40117.6	6982.52	47001.5	94101.7	29852	111400	983.154	769.959	20830.5	133984	4.68888e+06	107404	333842	979520	7076.66	1.32044e+06	546027	136962	682989	1587.05	152658	0	24191.9	1.42285e+06	88820.4	2.10584e+06	3.17579e+06	6.82646e+06	1.17686e+06	0.799367	1.26007e+06	0.784291
1987	24019	Dorchester	MD	40043.4	7132.32	46925.9	94101.7	29882	134800	1012.51	769.959	21051.3	157634	4.55405e+06	113842	336771	978982	7076.78	1.32283e+06	555408	142729	698137	1499.48	152658	0	23048.1	1.40205e+06	91387.8	2.10019e+06	3.09672e+06	6.77026e+06	1.2258e+06	0.787918	1.3166e+06	0.771297
1988	24019	Dorchester	MD	40104.4	7262.66	46734.6	94101.7	30134	120681	1078.51	769.959	21272.1	143802	4.50664e+06	104851	339800	978133	7079.99	1.32501e+06	581142	134174	715316	1609.33	152658	0	24625.8	1.3709e+06	93765	2.08621e+06	3.08597e+06	6.73637e+06	1.25185e+06	0.782607	1.33208e+06	0.767682
1989	24019	Dorchester	MD	40178	7372.58	46551	94101.7	30276	116977	1305.59	769.959	21492.9	140546	4.65526e+06	95779.4	342673	976962	7083.69	1.32672e+06	615385	123491	738875	1719.13	152658	0	26183.1	1.40796e+06	96231.9	2.14683e+06	3.18609e+06	6.89813e+06	1.26728e+06	0.786024	1.33687e+06	0.773271
1990	24019	Dorchester	MD	40244.3	7482.83	46374.5	94101.7	30236	129288	1514.32	769.959	21713.7	153286	4.81542e+06	86811.7	345644	975477	7087.32	1.32821e+06	651377	112783	764160	1827.96	152658	0	27724.5	1.64602e+06	98348.7	2.41018e+06	3.28518e+06	7.27703e+06	1.47267e+06	0.765799	1.53176e+06	0.755324
1991	24019	Dorchester	MD	40304.9	7600.4	46196.4	94101.7	30282	85871.5	1538.04	769.959	21806.5	109986	4.80726e+06	77830.9	348628	973677	7090.83	1.3294e+06	697177	102088	799264	1937.32	152658	0	29273.7	1.72086e+06	100482	2.52012e+06	3.2587e+06	7.32062e+06	1.56719e+06	0.754145	1.61575e+06	0.745358
1992	24019	Dorchester	MD	40362.3	7718.62	46020.7	94101.7	30291	55801	1528.71	769.959	21899.3	79998.9	4.90355e+06	68910.9	351713	971560	7094.1	1.33037e+06	747498	91413.6	838911	2047.12	152658	0	30892.7	2.05878e+06	102745	2.8977e+06	3.29718e+06	7.71003e+06	1.8898e+06	0.721816	1.92782e+06	0.714924
1993	24019	Dorchester	MD	40298.9	7750.94	46051.8	94101.7	30522	58367.4	1527.05	769.959	21992.1	82656.5	5.0569e+06	69131.6	354641	969128	7097.55	1.33087e+06	773291	76719.8	850011	1911.71	152658	0	29010	2.07023e+06	104598	2.92024e+06	3.38217e+06	7.82244e+06	1.84142e+06	0.733062	1.88155e+06	0.726094
1994	24019	Dorchester	MD	40233.2	7787.43	46081	94101.7	30706	59536.2	1603.44	769.959	22084.9	83994.5	5.19625e+06	69297.5	357668	966213	7101.21	1.33098e+06	817617	62014.2	879631	1778.97	152658	0	27171.2	2.09308e+06	106416	2.97271e+06	3.48756e+06	7.98344e+06	1.85721e+06	0.736695	1.89934e+06	0.729681
1995	24019	Dorchester	MD	40165.8	7826.03	46109.8	94101.7	30716	65916.4	1513.31	769.959	22177.7	90377.3	5.29023e+06	69464	360709	961522	7104.9	1.32934e+06	846562	47315.3	893877	1645.27	164202	0	25316.4	2.07638e+06	108162	2.97025e+06	3.54207e+06	8.04184e+06	1.81178e+06	0.744892	1.85593e+06	0.737741
1996	24019	Dorchester	MD	40102.3	7858.8	46140.5	94101.7	30538	77920.4	1723.6	769.959	22270.5	102684	5.40397e+06	69707.9	363849	955048	7108.46	1.32601e+06	888421	32573.8	920995	1512.1	164202	0	23469.4	1.99175e+06	109847	2.91275e+06	3.60912e+06	8.06192e+06	1.70342e+06	0.760331	1.74966e+06	0.75301
1997	24019	Dorchester	MD	40041.8	7891.16	46168.7	94101.7	30733	73721.4	2062.8	769.959	22363.3	98917.4	5.43556e+06	69868.3	366834	946799	7112.05	1.32074e+06	939646	17287.2	956933	1376.69	164202	0	21586.7	1.99259e+06	111673	2.94952e+06	3.57161e+06	8.05384e+06	1.66613e+06	0.76539	1.71441e+06	0.757855
1998	24019	Dorchester	MD	39804.4	7955.69	46341.6	94101.7	30816	84636	2027.65	769.959	22456.1	109890	5.3419e+06	90244.4	369917	936771	7114.49	1.3138e+06	936904	20587.1	957492	1360.16	164202	0	21158	2.11509e+06	113698	3.07258e+06	3.43651e+06	8.04784e+06	1.74107e+06	0.754189	1.81016e+06	0.74367
1999	24019	Dorchester	MD	39570.1	8019.8	46511.7	94101.7	30607	64088.1	1996.06	769.959	22548.9	89403	5.28748e+06	110762	373014	924962	7116.99	1.30509e+06	980354	23877.7	1.00423e+06	1338.26	164202	0	20658.3	2.37938e+06	115496	3.38361e+06	3.32918e+06	8.22412e+06	1.99177e+06	0.726377	2.08188e+06	0.713185
2000	24019	Dorchester	MD	39341.5	8088.71	46671.4	94101.7	30674	76424.2	1750.33	769.959	22641.7	101586	5.13146e+06	131420	376207	911376	7119.63	1.2947e+06	962798	27171.7	989969	1322.7	164202	0	20245.4	2.3649e+06	117218	3.35487e+06	3.17127e+06	8.04097e+06	1.95323e+06	0.724302	2.06441e+06	0.707775
2001	24019	Dorchester	MD	39128.2	8166.86	46806.6	94101.7	30600	77031.3	1370.17	769.959	22838.3	102010	4.99209e+06	152237	379249	896012	7122.69	1.28238e+06	851050	30479.7	881529	1302.99	104911	0	19761	2.23954e+06	118926	3.12107e+06	2.99634e+06	7.62202e+06	1.67534e+06	0.748728	1.80782e+06	0.728052
2002	24019	Dorchester	MD	38874.5	8316.9	46910.2	94101.7	30428	95805.3	809.034	769.959	23035	120419	4.95856e+06	173192	382387	878869	7127.73	1.26838e+06	881615	33738.2	915353	1283.83	109906	0	19308.8	2.54332e+06	121662	3.45867e+06	2.92118e+06	7.8916e+06	1.96164e+06	0.716534	2.11552e+06	0.693442
2003	24019	Dorchester	MD	38816.6	8422.19	46862.9	94101.7	30460	58962.5	381.424	769.959	23231.7	83345.5	5.20123e+06	156438	391648	859947	7132.9	1.25873e+06	1.05803e+06	30678.7	1.0887e+06	1158.75	114902	0	17707.8	1.99842e+06	123894	3.08712e+06	2.97605e+06	7.5303e+06	1.39593e+06	0.788404	1.53466e+06	0.766749
2004	24019	Dorchester	MD	38791.2	8501.27	46809.2	94101.7	30847	43660.1	418.906	769.959	23428.3	68277.3	5.33969e+06	139762	406915	839246	7138.3	1.2533e+06	1.14725e+06	27556.2	1.17481e+06	1033.61	119898	0	16105	2.58954e+06	126420	3.76435e+06	2.98177e+06	8.19515e+06	1.93623e+06	0.733885	2.05989e+06	0.716262
2005	24019	Dorchester	MD	38772.4	8560.61	46768.7	94101.7	31110	47567.6	1534.89	769.959	23625	73497.4	5.41525e+06	123062	422194	816769	7144.37	1.24611e+06	1.22416e+06	24353.1	1.24852e+06	909.439	124894	0	14516	2.476e+06	128930	3.72451e+06	2.93859e+06	8.11254e+06	1.77286e+06	0.753362	1.8814e+06	0.737732
2006	24019	Dorchester	MD	38743	8628.12	46730.6	94101.7	31299	42261.2	13804.1	769.959	23821.6	80656.9	5.48484e+06	106338	437485	792510	7150.64	1.23715e+06	1.32956e+06	21023	1.35058e+06	784.36	129890	0	12914.9	2.48731e+06	131328	3.83789e+06	2.85976e+06	8.14757e+06	1.73213e+06	0.759992	1.82556e+06	0.746593
2007	24019	Dorchester	MD	38732.5	8701.71	46667.4	94101.7	31762	33252.9	13984.9	769.959	24018.3	72026	5.53327e+06	89704.7	452802	766475	7153.64	1.22643e+06	1.48515e+06	17556.5	1.5027e+06	641.089	134886	0	11321.7	2.6273e+06	132676	4.13e+06	2.75508e+06	8.31685e+06	1.86499e+06	0.747915	1.94338e+06	0.736917
2008	24019	Dorchester	MD	38552.8	8824.57	46724.3	94101.7	32017	35242.3	16047.8	769.959	24207.2	76267.2	5.63457e+06	85075.4	468124	738658	7158.86	1.21394e+06	1.32367e+06	15285.7	1.33895e+06	415.596	139739	0	10474.4	2.39638e+06	134487	3.73533e+06	2.81732e+06	7.97776e+06	1.42297e+06	0.798376	1.49757e+06	0.78749
2009	24019	Dorchester	MD	38367	8960.36	46774.3	94101.7	32043	22421.6	16003.9	769.959	24382.1	63577.6	5.6226e+06	80394.4	483457	709064	7163.97	1.19969e+06	1.04136e+06	13019.4	1.05438e+06	290.548	138217	0	9602.56	2.23346e+06	136259	3.28783e+06	2.87335e+06	7.56099e+06	1.03439e+06	0.844616	1.10518e+06	0.833742
2010	24019	Dorchester	MD	38189	9090.21	46822.4	94101.7	32618	26291.8	9374.9	769.959	24534.3	60970.9	5.50869e+06	75690.7	498815	677692	7169.25	1.18368e+06	1.01136e+06	10786.7	1.02215e+06	232.728	158314	0	8691.14	2.45224e+06	138119	3.47439e+06	2.82269e+06	7.68008e+06	1.27454e+06	0.812104	1.34154e+06	0.801974
2011	24019	Dorchester	MD	38016.3	9216.74	46868.6	94101.7	32694	24126.3	2636	769.959	24297.7	51830	5.40835e+06	70956.4	514180	644542	7174.67	1.1659e+06	957512	8560.64	966073	170.765	4902.34	0	7756.18	2.54936e+06	140122	3.51543e+06	2.83417e+06	7.70762e+06	1.41712e+06	0.792378	1.48032e+06	0.782872
2012	24019	Dorchester	MD	37843.2	9348.43	46910.1	94101.7	32473	24310.8	2643.22	769.959	24066.6	51790.6	5.27431e+06	66175.2	519224	616027	7179.87	1.14243e+06	834009	6301.89	840311	138.437	138758	0	6791.59	2.23801e+06	142220	3.07833e+06	2.77745e+06	7.19236e+06	1.0448e+06	0.83466	1.10419e+06	0.825074
2013	24019	Dorchester	MD	38165.7	9341.14	46594.8	94101.7	32559	30920.1	2636	769.959	23875	58201	4.78959e+06	46692.6	524270	587516	7172.29	1.11896e+06	888697	7329.39	896026	168.215	6732.88	0	7664.62	1.96434e+06	144435	2.86036e+06	2.73391e+06	6.91604e+06	1.26327e+06	0.791294	1.3023e+06	0.784573
2014	24019	Dorchester	MD	38505.5	9381.76	46214.4	94101.7	32495	22179.3	2636	0	23739	48554.3	4.87403e+06	40645.4	529324	558998	7171.93	1.09549e+06	823200	6811.76	830012	199.664	13068.1	0	8537.97	1.86773e+06	146364	2.69774e+06	2.92557e+06	6.91393e+06	1.20315e+06	0.802022	1.23526e+06	0.796452
2015	24019	Dorchester	MD	38883.2	9382.08	45836.4	94101.7	32404	16696.7	2636	0	23630.3	42963	4.94586e+06	35750.4	534367	530484	7161.63	1.07201e+06	902147	6269.01	908416	210.741	14734.1	0	9400.02	1.77132e+06	146478	2.67974e+06	3.04099e+06	6.9824e+06	1.22428e+06	0.80158	1.25063e+06	0.797
2016	24019	Dorchester	MD	39243.2	9382.41	45476	94101.7	32261	19268.2	2778.3	0	23512.4	45558.9	5.17249e+06	31208.7	539412	501972	7151.6	1.04854e+06	945970	5737.03	951707	243.789	12245.3	0	10271.8	1.87622e+06	146580	2.82793e+06	3.22274e+06	7.29159e+06	1.32274e+06	0.796353	1.34367e+06	0.792802
2017	24019	Dorchester	MD	39588.3	9382.73	45130.7	94101.7	32145	17140.2	2733.67	0	23371.7	43245.5	5.31255e+06	27011.4	544458	473456	7141.58	1.02506e+06	949154	5207.57	954361	296.193	14199.2	0	11138.4	1.95186e+06	145194	2.90622e+06	3.33494e+06	7.45496e+06	1.36799e+06	0.795228	1.38386e+06	0.792506
2018	24019	Dorchester	MD	39444.1	9383.04	45274.5	94101.7	31998	16160.1	6215.64	0	23450.5	45826.2	5.25789e+06	26242.3	542581	463979	7142.74	1.0137e+06	913059	4236.38	917295	437.134	1017.14	0	10321.2	1.88986e+06	146662	2.80716e+06	3.28637e+06	7.30015e+06	1.26787e+06	0.805713	1.28379e+06	0.802962
2019	24019	Dorchester	MD	39375.2	9383.65	45342.8	94101.7	31929	22932.6	2838.25	0	23583.3	49354.1	5.21866e+06	25420.6	540693	454506	7143.91	1.00234e+06	930317	3312.66	933630	417.613	1437.69	0	9664.37	1.89469e+06	146572	2.82832e+06	3.2426e+06	7.26961e+06	1.27835e+06	0.803241	1.2941e+06	0.800519
1985	24021	Frederick	MD	80700.8	16983.8	75164.6	172849	128502	236382	14160.3	0	105661	356203	9.27957e+06	2.28068e+06	802719	2.34701e+06	1675.37	3.1514e+06	41575.1	1.16582e+06	1.2074e+06	161006	159144	0	1.85602e+06	3.64052e+06	194607	4.84791e+06	2.5866e+06	1.12977e+07	1.48154e+06	0.862325	1.90619e+06	0.785943
1986	24021	Frederick	MD	80337.2	17535.9	74976.1	172849	132124	251719	14160.3	0	108948	374827	9.18952e+06	2.25508e+06	801033	2.33257e+06	1675.22	3.13528e+06	46446.3	1.17417e+06	1.22062e+06	157761	159144	0	1.82107e+06	3.22625e+06	204263	4.44687e+06	2.64569e+06	1.09647e+07	1.18055e+06	0.886158	1.61456e+06	0.811141
1987	24021	Frederick	MD	79949.7	18136.1	74763.4	172849	138113	249839	14166.7	0	112235	376241	9.09673e+06	2.22878e+06	799181	2.31584e+06	1675.09	3.1167e+06	51159	1.15012e+06	1.20128e+06	154513	159144	0	1.7861e+06	3.21596e+06	214157	4.41724e+06	2.68943e+06	1.09683e+07	1.23685e+06	0.880307	1.67954e+06	0.803505
1988	24021	Frederick	MD	79358.1	18788.7	74702.4	172849	142328	258055	14212.1	0	115522	387789	8.89958e+06	2.20329e+06	797114	2.29684e+06	1675.25	3.09563e+06	54311.3	1.12437e+06	1.17868e+06	152487	159144	0	1.76902e+06	3.03048e+06	223917	4.20916e+06	2.81566e+06	1.08846e+07	1.31475e+06	0.871284	1.74902e+06	0.7929
1989	24021	Frederick	MD	78813	19380.1	74656.1	172849	146517	307601	14173.3	0	118809	440583	9.00827e+06	2.17903e+06	794964	2.27556e+06	1675.44	3.0722e+06	57629.5	1.09806e+06	1.15569e+06	150451	159144	0	1.75185e+06	3.04639e+06	233510	4.20208e+06	2.97238e+06	1.10712e+07	1.3181e+06	0.872356	1.74528e+06	0.796457
1990	24021	Frederick	MD	78267.3	19984	74597.9	172849	150208	298425	15257.5	0	122096	435778	9.0836e+06	2.15467e+06	792604	2.25199e+06	1675.66	3.04627e+06	61110.6	1.07178e+06	1.13289e+06	148419	159144	0	1.7347e+06	3.42127e+06	242865	4.55416e+06	3.14578e+06	1.15733e+07	1.72965e+06	0.840043	2.14962e+06	0.76322
1991	24021	Frederick	MD	77679.7	20662.3	74507.2	172849	151345	298150	17143.2	0	126131	441425	9.05223e+06	2.12911e+06	790075	2.22615e+06	1675.86	3.0179e+06	64763	1.04865e+06	1.11341e+06	146386	159144	0	1.71756e+06	3.45369e+06	252277	4.5671e+06	3.27366e+06	1.16987e+07	1.8616e+06	0.829427	2.27315e+06	0.752818
1992	24021	Frederick	MD	77097	21335.4	74416.8	172849	155365	328978	17988.9	0	130167	477133	9.02221e+06	2.10367e+06	787332	2.19802e+06	1676.05	2.98702e+06	68611.8	1.02236e+06	1.09097e+06	144357	159144	0	1.70044e+06	3.92428e+06	262309	5.01525e+06	3.4017e+06	1.22878e+07	2.42676e+06	0.788037	2.82999e+06	0.709701
1993	24021	Frederick	MD	76668.1	21990.5	74190.6	172849	160140	370090	17933.3	0	134202	522226	9.00394e+06	2.05461e+06	784511	2.16761e+06	1678.18	2.95379e+06	108952	989343	1.0983e+06	141235	159144	0	1.67653e+06	3.8241e+06	274232	4.9224e+06	3.30871e+06	1.21226e+07	2.21312e+06	0.802701	2.59121e+06	0.7284
1994	24021	Frederick	MD	76219.1	22677.1	73953	172849	166136	374027	17965.6	0	138238	530231	8.97904e+06	2.00515e+06	781471	2.13491e+06	1680.3	2.91806e+06	150579	955226	1.1058e+06	138159	159144	0	1.65253e+06	3.79203e+06	286071	4.89784e+06	3.22871e+06	1.19991e+07	2.08605e+06	0.811475	2.43867e+06	0.740913
1995	24021	Frederick	MD	75786.1	23338.5	73724.6	172849	171801	323466	18005	0	142274	483745	8.91351e+06	1.95623e+06	778271	2.09994e+06	1682.44	2.8799e+06	189516	928124	1.11764e+06	135084	159144	0	1.62856e+06	3.66708e+06	297944	4.78472e+06	3.12457e+06	1.1706e+07	1.88631e+06	0.825339	2.21398e+06	0.758596
1996	24021	Frederick	MD	75274	23996.4	73578.8	172849	175923	340274	18054.2	0	146309	504637	8.83412e+06	1.9112e+06	774856	2.06268e+06	1684.85	2.83922e+06	228392	900259	1.12865e+06	132008	159144	0	1.60457e+06	3.40254e+06	310400	4.53119e+06	3.04587e+06	1.13633e+07	1.58323e+06	0.84802	1.88987e+06	0.785554
1997	24021	Frederick	MD	74526	24783.2	73540	172849	179284	292713	17968.8	0	150345	461027	8.8257e+06	1.87186e+06	771352	2.02314e+06	1687.69	2.79618e+06	267064	867486	1.13455e+06	128496	159144	0	1.58103e+06	3.31634e+06	324004	4.45089e+06	2.96886e+06	1.11295e+07	1.37997e+06	0.864784	1.6708e+06	0.806276
1998	24021	Frederick	MD	73924.7	25550.4	73374.1	172849	183285	319895	16734.2	0	154380	491010	8.74374e+06	1.81496e+06	767641	1.98132e+06	1690.07	2.75065e+06	280858	837362	1.11822e+06	124003	159144	0	1.53056e+06	3.42729e+06	336500	4.54551e+06	2.96651e+06	1.12142e+07	1.47453e+06	0.855697	1.75893e+06	0.797538
1999	24021	Frederick	MD	73002.6	26384.8	73461.8	172849	187144	227985	15516.3	0	158416	401917	8.76576e+06	1.773e+06	763760	1.93722e+06	1693.66	2.70268e+06	294949	809159	1.10411e+06	118558	159144	0	1.48105e+06	3.80058e+06	350647	4.90469e+06	2.96562e+06	1.14441e+07	1.72636e+06	0.835462	2.0183e+06	0.77602
2000	24021	Frederick	MD	72211.4	27154	73483.8	172849	195277	297847	15519.8	0	162451	475818	8.79781e+06	1.7339e+06	759674	1.89084e+06	1697.53	2.65221e+06	308913	778876	1.08779e+06	113002	159144	0	1.4316e+06	3.80086e+06	364353	4.88865e+06	3.00335e+06	1.14974e+07	1.6331e+06	0.843437	1.9354e+06	0.784939
2001	24021	Frederick	MD	71465.2	27884.2	73499.8	172849	201994	308571	15244	0	164083	487898	8.84662e+06	1.69558e+06	755494	1.84218e+06	1701.52	2.59938e+06	329565	733904	1.06347e+06	107106	208511	0	1.38253e+06	3.58184e+06	378268	4.64531e+06	3.05081e+06	1.12688e+07	1.30605e+06	0.871359	1.6191e+06	0.815385
2002	24021	Frederick	MD	70743.3	28651.4	73454.6	172849	208593	268725	14979.6	0	165716	449420	8.89104e+06	1.65723e+06	751110	1.79123e+06	1703.46	2.54404e+06	337173	703907	1.04108e+06	99452.3	197772	0	1.33521e+06	4.0279e+06	392995	5.06898e+06	3.07517e+06	1.16301e+07	1.62885e+06	0.845165	1.95087e+06	0.787595
2003	24021	Frederick	MD	70422.6	29286.1	73140.5	172849	212882	194684	14910.7	0	167348	376943	8.83116e+06	1.61441e+06	746557	1.738e+06	1702.92	2.48626e+06	328549	693322	1.02187e+06	92987.1	187033	0	1.27699e+06	2.92381e+06	405381	3.94568e+06	3.04674e+06	1.0354e+07	450519	0.951461	787942	0.901565
2004	24021	Frederick	MD	70063.2	29967.4	72818.6	172849	216418	198626	14951.5	0	168980	382557	8.75685e+06	1.57108e+06	747533	1.68249e+06	1702.34	2.43173e+06	320851	653472	974323	86720.1	178154	0	1.21851e+06	3.61668e+06	418327	4.591e+06	2.95377e+06	1.08641e+07	991427	0.898297	1.344e+06	0.842434
2005	24021	Frederick	MD	69726.5	30620.7	72502	172849	219416	199793	14127.1	0	170612	384532	8.73878e+06	1.52864e+06	750484	1.6247e+06	1701.87	2.37688e+06	315544	630384	945928	81013.4	167415	0	1.15949e+06	3.38416e+06	430941	4.33008e+06	2.88758e+06	1.0491e+07	596507	0.936102	965662	0.881888
2006	24021	Frederick	MD	69442.2	31204	72202.9	172849	222024	187558	15160	0	172244	374961	8.81182e+06	1.48765e+06	753286	1.56462e+06	1701.5	2.31961e+06	313177	599421	912599	75243.7	156676	0	1.10051e+06	3.34091e+06	443360	4.25351e+06	2.88816e+06	1.03548e+07	361588	0.960583	748730	0.907254
2007	24021	Frederick	MD	69359.8	31408.5	72080.9	172849	224978	199252	17019.8	0	173876	390148	8.77462e+06	1.45111e+06	755900	1.50227e+06	1701.23	2.25987e+06	317482	564862	882344	69079.4	145960	0	1.04197e+06	3.37466e+06	447179	4.257e+06	2.84777e+06	1.02711e+07	278265	0.969262	687408	0.914191
2008	24021	Frederick	MD	68820	31846	72183.2	172849	226525	191989	17083.5	0	175463	384536	8.87019e+06	1.41484e+06	758367	1.43763e+06	1702.91	2.1977e+06	270019	566444	836463	69807.3	133881	0	1.06203e+06	3.03743e+06	453541	3.87389e+06	3.08037e+06	1.00598e+07	20437.5	0.997701	373253	0.952322
2009	24021	Frederick	MD	68256.2	32319.4	72273.6	172849	227980	199767	17227	0	177038	394032	8.88363e+06	1.37742e+06	760641	1.37072e+06	1704.58	2.13306e+06	241692	589150	830842	70548.4	123262	0	1.0821e+06	2.87487e+06	459725	3.70571e+06	3.22208e+06	9.98515e+06	-32098.2	1.00363	263222	0.966121
2010	24021	Frederick	MD	67680.9	32807.6	72360.7	172849	233385	182722	17227	0	178654	378603	8.86049e+06	1.33895e+06	762769	1.30152e+06	1706.27	2.06599e+06	187723	578392	766115	71954.2	156911	0	1.10144e+06	3.18735e+06	466125	3.95346e+06	3.36965e+06	10305790	372355	0.959671	609869	0.924998
2011	24021	Frederick	MD	67073.4	33333.6	72442.1	172849	237263	177651	12844.6	0	178779	369275	8.80484e+06	1.29914e+06	764728	1.23003e+06	1707.98	1.99647e+06	135137	580986	716123	72952.6	72360.6	0	1.12126e+06	3.44602e+06	472937	4.16215e+06	3.47626e+06	1.055e+07	728880	0.923547	906765	0.892212
2012	24021	Frederick	MD	66476.2	33844.6	72528.4	172849	239643	170620	8412.64	0	178898	357932	8.73504e+06	1.25847e+06	766883	1.17311e+06	1709.77	1.9417e+06	181280	662868	844148	75659	80360.3	0	1.13934e+06	3.12554e+06	480220	3.96969e+06	3.56678e+06	1.0392e+07	686868	0.927099	806003	0.902687
2013	24021	Frederick	MD	66557.2	34037.6	72254.3	172849	241143	178160	8389.66	0	179128	365677	8.3217e+06	1.2207e+06	769036	1.11618e+06	1707.88	1.88693e+06	201385	570904	772289	73173.6	65263.6	0	1.12251e+06	2.89454e+06	490475	3.66683e+06	3.57638e+06	1.00595e+07	769934	0.915314	868121	0.891064
2014	24021	Frederick	MD	65191.1	34720.8	72937.4	172849	243417	190818	8389.66	0	179690	378898	8.37716e+06	1.15228e+06	771196	1.05926e+06	1712.89	1.83217e+06	106098	661664	767761	71371.3	64362.2	0	1.10498e+06	2.87593e+06	507394	3.6437e+06	3.79701e+06	1.02305e+07	858887	0.907007	906184	0.888553
2015	24021	Frederick	MD	65336.9	34725.7	72786.6	172849	245114	141537	8389.66	0	180110	330036	8.42367e+06	1.11746e+06	773349	1.00234e+06	1711.36	1.7774e+06	94803.9	514781	609584	69174.5	64373.9	0	1.08789e+06	2.86512e+06	507611	3.4747e+06	3.97792e+06	1.01368e+07	788044	0.914452	817615	0.899356
2016	24021	Frederick	MD	65484.2	34730.7	72634.4	172849	247224	147379	7936.74	0	180471	335787	8.67267e+06	1.08351e+06	775507	945412	1709.87	1.72263e+06	95930.3	472797	568727	65681.6	64375.9	0	1.07205e+06	2.9848e+06	507839	3.55353e+06	4.24647e+06	1.04319e+07	851351	0.91061	862811	0.897916
2017	24021	Frederick	MD	65633.9	34735.5	72479.8	172849	250959	133004	7915.06	0	180938	321858	8.82488e+06	1.05026e+06	777665	888493	1708.43	1.66787e+06	96812.4	598445	695258	63514.7	64327.9	0	1.0549e+06	3.02287e+06	501327	3.71813e+06	4.45515e+06	1.07278e+07	1.03597e+06	0.894941	1.03132e+06	0.882883
2018	24021	Frederick	MD	65370	34844.4	72634.8	172849	255648	131149	7915.06	0	181572	320636	8.82925e+06	1.0199e+06	777704	869725	1709.4	1.64914e+06	115450	416882	532332	60493.7	64730.8	0	1.02753e+06	3.07892e+06	506831	3.61126e+06	4.51889e+06	1.06672e+07	951467	0.90272	943833	0.892173
2019	24021	Frederick	MD	65079.4	35008.2	72761.6	172849	259547	104774	7915.06	0	182272	294961	8.8234e+06	987368	777724	850963	1710.41	1.6304e+06	121739	412401	534140	56913.7	65788.5	0	1.00074e+06	2.95018e+06	509319	3.48432e+06	4.57752e+06	1.05534e+07	852395	0.911904	839021	0.903283
1985	24023	Garrett	MD	28600.1	10376.5	130857	169834	4485.65	512.954	1111.16	0	22154.4	23778.5	3.1603e+06	1.26576e+06	553743	2.74777e+06	1761.66	3.30327e+06	54247.4	206296	260544	44550.6	0	0	605701	795637	127500	1.05618e+06	973836	5.52912e+06	31392.1	0.990164	691449	0.732617
1986	24023	Garrett	MD	28493.8	10676.3	130664	169834	4481.64	504.098	1111.16	0	22342.8	23958.1	3.15149e+06	1.25685e+06	559190	2.71646e+06	1766.86	3.27742e+06	38036.6	207001	245037	44478.8	0	0	605806	720555	132353	965593	1.00116e+06	5.44496e+06	-29359.4	1.0094	621686	0.752938
1987	24023	Garrett	MD	28390.4	10966	130477	169834	4513.23	578.389	1917.14	0	22531.3	25026.8	3.14299e+06	1.24807e+06	563880	2.68333e+06	1772.08	3.24898e+06	21754.7	207673	229428	44407.4	0	0	605919	733459	137384	962887	1.02345e+06	5.44214e+06	-7919.27	1.00253	634234	0.749231
1988	24023	Garrett	MD	28157.4	11254.9	130421	169834	4573.42	800.507	2743.98	0	22719.8	26264.3	3.11261e+06	1.23433e+06	567585	2.64837e+06	1777.5	3.21773e+06	18287.2	204413	222700	43930.5	0	0	600003	725615	142186	948315	1.02283e+06	5.40126e+06	-8272.72	1.00266	626054	0.750011
1989	24023	Garrett	MD	27927.5	11540.2	130366	169834	4655.5	1103.91	2758.91	0	22908.2	26771.1	3.09328e+06	1.22071e+06	571013	2.61158e+06	1782.96	3.18438e+06	14742.4	199679	214421	43378.4	0	0	594116	718791	146824	933212	1.02305e+06	5.35761e+06	-19553	1.00636	607040	0.755187
1990	24023	Garrett	MD	27703.6	11823.8	130306	169834	4704.15	1166.4	2781.72	0	23096.7	27044.8	3.07246e+06	1.20733e+06	573452	2.57296e+06	1788.43	3.1482e+06	11086.4	194928	206014	42899.2	0	0	588185	804474	151309	1.01049e+06	1.01765e+06	5.39759e+06	57107.2	0.981752	676249	0.733905
1991	24023	Garrett	MD	27484.4	12107.3	130242	169834	4720.54	756.811	2781.72	0	23035.7	26574.2	3.04731e+06	1.19413e+06	575136	2.53251e+06	1793.89	3.10944e+06	7266.63	190177	197444	42419.4	0	0	582226	823333	155889	1.02078e+06	1.01469e+06	5.36979e+06	73292.6	0.976513	685201	0.730064
1992	24023	Garrett	MD	27352.1	12390.9	130091	169834	4805.97	980.468	2789.34	0	22974.6	26744.4	3.03748e+06	1.17956e+06	575840	2.49023e+06	1799.28	3.06787e+06	3330.24	185444	188774	41942.3	0	0	576310	948060	160672	1.13683e+06	1.02326e+06	5.45732e+06	192722	0.940338	795970	0.700075
1993	24023	Garrett	MD	27088	12525.6	130220	169834	4865.48	1243.37	2759.29	0	22913.6	26916.2	3.00632e+06	1.16587e+06	576257	2.44612e+06	1799.75	3.02418e+06	3795.98	184321	188117	42140.1	0	0	579316	916276	164562	1.10439e+06	1.00409e+06	5.36628e+06	163542	0.948407	750094	0.71045
1994	24023	Garrett	MD	26850.4	12647.1	130336	169834	4903.27	1057.38	2768.23	0	22852.5	26678.1	2.97708e+06	1.15329e+06	575688	2.40018e+06	1800.41	2.97766e+06	4306.16	183289	187595	42327.9	0	0	582370	907366	168345	1.09496e+06	984169	5.29415e+06	154895	0.950544	725813	0.715324
1995	24023	Garrett	MD	26620.7	12763	130450	169834	4941.55	1175.96	2778.07	0	22791.5	26745.5	2.96121e+06	1.14102e+06	574368	2.35241e+06	1801.14	2.92858e+06	4806.39	182195	187002	42365.9	0	0	585536	898150	172068	1.08515e+06	965473	5.22039e+06	133713	0.956796	689201	0.72535
1996	24023	Garrett	MD	26387	12893.7	130553	169834	4958.44	1795.88	3278.11	0	22730.4	27804.4	2.93226e+06	1.12858e+06	572060	2.30282e+06	1801.84	2.87668e+06	5370.15	181092	186463	42524.6	0	0	588628	842294	175746	1.02876e+06	948262	5.09977e+06	80057.8	0.973423	620007	0.744188
1997	24023	Garrett	MD	26157.6	13016.5	130660	169834	4957.94	1448.51	3788.69	0	22669.4	27906.5	2.91565e+06	1.1162e+06	569472	2.25138e+06	1802.6	2.82266e+06	5964.07	179806	185771	42709.1	0	0	591638	831525	179577	1.0173e+06	929062	5.01921e+06	56812.9	0.980887	581375	0.755809
1998	24023	Garrett	MD	26297.8	13077.8	130458	169834	4977.5	1304.34	3766.26	0	22608.3	27678.9	2.96317e+06	1.08217e+06	565893	2.19813e+06	1801.94	2.76583e+06	4816.71	172862	177679	41280.5	0	0	572494	871199	182482	1.04888e+06	988316	5.05446e+06	74513.8	0.97547	584193	0.763023
1999	24023	Garrett	MD	26432.7	13148.1	130253	169834	4960.94	1140.36	3731.5	0	22547.2	27419.1	3.00648e+06	1.04866e+06	561569	2.14304e+06	1801.23	2.70641e+06	3887.37	165930	169817	39929.6	0	0	553307	959927	185018	1.12974e+06	1.04332e+06	5.13185e+06	140836	0.955252	636189	0.754747
2000	24023	Garrett	MD	26576.6	13230.9	130026	169834	4989.7	1170.95	3729.53	0	22486.2	27386.7	3.04462e+06	1.01618e+06	556255	2.08613e+06	1800.53	2.64418e+06	2738.2	158975	161713	38313.7	0	0	534331	950794	187280	1.11251e+06	1.10307e+06	5.11274e+06	118775	0.962453	600628	0.771543
2001	24023	Garrett	MD	26353.5	13367.9	130112	169834	4969.3	1192.95	3719.34	0	22572.4	27484.7	3.12338e+06	998319	550659	2.02738e+06	1800.9	2.57984e+06	1643.45	152027	153670	36887.8	1003.97	0	515208	883304	190357	1.03697e+06	1.18296e+06	5.0545e+06	11802.2	0.996236	494913	0.8111
2002	24023	Garrett	MD	26160.8	13407.7	130265	169834	4985.52	1545.16	3206.88	0	22658.5	27410.6	3.21191e+06	983600	544076	1.96681e+06	1808.96	2.51269e+06	644.607	145077	145722	35459.4	1380.65	0	496066	976589	192010	1.12231e+06	1.25855e+06	5.14844e+06	51791	0.984131	539325	0.805131
2003	24023	Garrett	MD	24393.8	13602.7	131837	169834	5001.24	1821.75	2685.92	0	22744.7	27252.4	3.01977e+06	626749	536744	1.9044e+06	1824.17	2.44297e+06	706.368	141384	142090	33636.1	1757.33	0	491536	708789	196101	850879	1.254e+06	4.80484e+06	-72723	1.02468	62490.1	0.974551
2004	24023	Garrett	MD	24592.5	13602.7	131639	169834	4983.01	1793.96	2696.23	0	22830.8	27321	2.98545e+06	661787	528655	1.84016e+06	1830.84	2.37065e+06	765.71	137664	138430	32791.7	2134.02	0	485998	852880	197486	991310	1.20346e+06	4.82302e+06	38331.3	0.987323	214121	0.915627
2005	24023	Garrett	MD	24784.2	13602.7	131447	169834	4957.6	1424.58	2688.87	0	22917	27030.4	2.9513e+06	695992	523843	1.7741e+06	1837.62	2.29978e+06	826.846	134001	134828	32212	2510.7	0	480194	764406	198987	899234	1.16574e+06	4.62298e+06	-70794	1.02458	145004	0.93959
2006	24023	Garrett	MD	24967	13602.7	131264	169834	4955.59	1678.61	2688.87	0	23003.2	27370.6	2.90769e+06	729255	521045	1.70621e+06	1844.59	2.2291e+06	891.441	130287	131179	30789.3	2887.38	0	475234	723960	200685	855139	1.10395e+06	4.44703e+06	-145943	1.05284	108077	0.952733
2007	24023	Garrett	MD	25174.7	13792.7	130866	169834	4956.6	1339.49	2688.87	0	23089.3	27117.7	2.90635e+06	763162	517477	1.63648e+06	1843.83	2.15581e+06	953.761	126618	127572	28025.4	3264.06	0	471636	733724	203674	861296	1.07149e+06	4.34741e+06	-182644	1.06706	108882	0.951652
2008	24023	Garrett	MD	25199.7	14020.2	130614	169834	4958.27	936.39	2696.23	0	23175.5	26808.1	2.92449e+06	769542	513157	1.56493e+06	1843.82	2.07993e+06	1058.92	119897	120956	27460.4	3640.75	0	477871	674542	206970	795498	1.07097e+06	4.20764e+06	-271803	1.10246	19868.8	0.990864
2009	24023	Garrett	MD	25226.3	14244.6	130363	169834	4941.05	880.527	2688.87	0	23259.4	26828.8	2.96526e+06	775981	508103	1.49155e+06	1843.83	2.00149e+06	42168.6	113179	155348	25637.1	4017.43	0	485352	645656	210224	801004	1.0831e+06	4.14829e+06	-298782	1.11205	-8152.96	1.00374
2010	24023	Garrett	MD	25248.6	14476.6	130109	169834	5031.66	914.476	2688.87	0	23344.4	26947.8	2.98271e+06	782291	502278	1.41634e+06	1843.77	1.92046e+06	88069.5	106503	194573	25700.4	6996.44	0	490985	729963	213550	924535	1.06146e+06	4.17265e+06	-220496	1.07983	70810.8	0.968823
2011	24023	Garrett	MD	25267.1	14716.4	129850	169834	5040.19	828.717	2688.87	0	23405.9	26923.5	2.97067e+06	788492	495706	1.33929e+06	1843.66	1.83684e+06	1438.06	99782.2	101220	25760.8	2019.96	0	496579	859591	217059	960812	1.0198e+06	4.0872e+06	-220477	1.08017	71435.6	0.968302
2012	24023	Garrett	MD	25507.3	14918.2	129408	169834	5009.43	752.516	114.893	0	23470.4	24337.8	2.97251e+06	838326	495867	1.27494e+06	1842.54	1.77265e+06	20763.3	93057.8	113821	25822	4319.62	0	502191	873302	220121	987123	979703	4.00976e+06	-237537	1.08685	98597.3	0.955841
2013	24023	Garrett	MD	25374.7	15177.2	129282	169834	5009.43	711.17	114.579	0	23540.9	24366.7	2.84571e+06	815597	496033	1.21059e+06	1843.07	1.70847e+06	80586	90085.1	170671	25253.5	3034.53	0	491851	812821	227768	983492	939211	3.90856e+06	-176171	1.06599	147575	0.932233
2014	24023	Garrett	MD	24490.3	15358.8	129985	169834	4956.76	690.714	114.579	0	23410.2	24215.5	2.74395e+06	763995	496194	1.14625e+06	1846.89	1.64429e+06	71882.3	87102.1	158984	24672.8	3034.53	0	481490	790684	231930	949668	939708	3.81448e+06	-136244	1.05225	146261	0.931211
2015	24023	Garrett	MD	24400.3	15386.7	130047	169834	4920.99	0.90456	114.579	0	23281.4	23396.8	2.72797e+06	737964	496361	1.0819e+06	1847.26	1.58011e+06	100833	84173.4	185006	24095.7	3034.53	0	471185	789434	232317	974440	967808	3.80216e+06	-87784.6	1.03325	178994	0.917476
2016	24023	Garrett	MD	24308.5	15414.5	130111	169834	4910.29	811.171	47.7477	0	23146	24004.9	2.71713e+06	711741	496506	1.01755e+06	1847.62	1.5159e+06	203246	81212.6	284459	23515.4	3034.53	0	460826	752846	232755	1.0373e+06	987384	3.82087e+06	-14908.5	1.00552	236007	0.894706
2017	24023	Garrett	MD	24230.3	15439.6	130164	169834	4891.9	701.565	47.6172	0	23019.7	23768.8	2.69231e+06	684816	496671	953199	1847.92	1.45172e+06	163762	78256	242018	24536.5	3034.53	0	448899	807052	232087	1.04907e+06	1.00104e+06	3.78222e+06	13549.2	0.994993	249467	0.889468
2018	24023	Garrett	MD	24107.7	15472.2	130254	169834	4875.51	1029.62	47.6172	0	23050.5	24127.7	2.68391e+06	668843	496831	934513	1848.29	1.43319e+06	96795.7	74423.4	171219	23868.4	3034.53	0	446656	851434	233407	1.02265e+06	1.00241e+06	3.73966e+06	-9012.61	1.00337	213174	0.904331
2019	24023	Garrett	MD	23983.8	15504.8	130345	169834	4850.6	501.841	40.6873	0	23086.1	23628.6	2.67566e+06	652787	496973	915823	1848.67	1.41465e+06	109397	70550.1	179947	24898	3034.53	0	442692	840696	233864	1.02064e+06	1.00392e+06	3.7216e+06	-8893.77	1.00334	201201	0.909535
1985	24025	Harford	MD	33748.9	18888.1	58159.8	110797	154338	316234	6171.08	0	113671	436076	3.74078e+06	949907	382922	1.61548e+06	1327.24	1.99973e+06	6033.16	219431	225464	41953.9	54.671	0	567261	1.74335e+06	224272	1.96881e+06	1.20268e+06	5.87352e+06	606689	0.86045	989334	0.738286
1986	24025	Harford	MD	33054.7	19709.8	58032.3	110797	158952	335769	6171.08	0	116423	458363	3.61256e+06	926277	383381	1.60764e+06	1328.09	1.99235e+06	7051.99	204331	211383	39571.4	54.671	0	540192	1.49949e+06	236279	1.71088e+06	1.2325e+06	5.66994e+06	465003	0.885961	851088	0.759401
1987	24025	Harford	MD	32501.1	20385.8	57909.9	110797	164667	333034	6171.08	0	119175	458380	3.49833e+06	906779	383948	1.59817e+06	1329.17	1.98345e+06	8161.43	188445	196606	37188.9	54.671	0	513124	1.4466e+06	248722	1.64321e+06	1.26213e+06	5.63308e+06	501562	0.874606	895217	0.743253
1988	24025	Harford	MD	32366.3	20971.6	57458.9	110797	171151	369662	6187.99	0	121927	497777	3.39519e+06	891985	384908	1.58709e+06	1329.39	1.97332e+06	6906.24	184152	191059	36999.3	54.671	0	512817	1.3685e+06	257887	1.55955e+06	1.26884e+06	5.59438e+06	522088	0.866722	901255	0.735272
1989	24025	Harford	MD	32238.5	21544.4	57013.9	110797	176500	414092	6171.08	0	124678	544942	3.44566e+06	877544	385401	1.57437e+06	1329.61	1.9611e+06	5553.31	179784	185337	36809.6	54.671	0	512487	1.4009e+06	266651	1.58624e+06	1.30164e+06	5.69738e+06	524935	0.867794	889992	0.742636
1990	24025	Harford	MD	32136.5	22076.8	56583.5	110797	182132	432581	6171.08	0	127430	566182	3.44282e+06	863856	386285	1.56002e+06	1329.9	1.94763e+06	4070.06	175411	179481	36621	54.671	0	512197	1.55495e+06	275146	1.73443e+06	1.33422e+06	5.89423e+06	702545	0.830523	1.0542e+06	0.709839
1991	24025	Harford	MD	31997.7	22658.7	56140.5	110797	183717	435693	6171.08	0	129293	571157	3.43739e+06	849191	387281	1.54405e+06	1330.18	1.93266e+06	2403.63	172044	174447	36431.3	54.671	0	511866	1.6036e+06	283574	1.77805e+06	1.35072e+06	5.95259e+06	761003	0.818739	1.09833e+06	0.70207
1992	24025	Harford	MD	31855.6	23243.1	55698.1	110797	188814	474299	6187.99	0	131155	611642	3.4442e+06	834742	388665	1.52645e+06	1330.46	1.91644e+06	473.084	167934	168407	36197.4	54.671	0	511605	1.865e+06	292424	2.03341e+06	1.36697e+06	6.25708e+06	1.0184e+06	0.771792	1.34154e+06	0.660456
1993	24025	Harford	MD	31725.8	23565.7	55505.3	110797	194334	476448	6171.08	0	133017	615636	3.47265e+06	810919	389587	1.50722e+06	1330.03	1.89813e+06	1273.42	172624	173897	35825.7	54.671	0	505700	1.90846e+06	300788	2.08236e+06	1.33761e+06	6.27035e+06	996151	0.777088	1.30137e+06	0.671628
1994	24025	Harford	MD	31576.3	23911.4	55309.1	110797	196260	469336	6171.08	0	134879	610386	3.43004e+06	786719	390902	1.48636e+06	1329.6	1.8786e+06	2105.4	173247	175353	35429.7	54.671	0	499837	1.90875e+06	308974	2.0841e+06	1.30276e+06	6.22025e+06	991669	0.775727	1.27855e+06	0.673994
1995	24025	Harford	MD	31414	24267.9	55115	110797	200922	479632	6172.54	0	136742	622546	3.41693e+06	762325	392325	1.46388e+06	1329.15	1.85754e+06	2946.89	174371	177318	34960.6	54.671	0	493957	1.91092e+06	317016	2.08824e+06	1.26938e+06	6.18968e+06	960935	0.780501	1.2293e+06	0.683488
1996	24025	Harford	MD	31245.2	24628.9	54922.7	110797	204414	529242	6228.33	0	138604	674074	3.36718e+06	737967	394140	1.43977e+06	1328.71	1.83524e+06	3866.01	177247	181113	34439.1	54.671	0	488219	1.80286e+06	324923	1.98397e+06	1.23913e+06	6.09178e+06	861320	0.796306	1.11107e+06	0.702945
1997	24025	Harford	MD	31079.8	24984.1	54732.9	110797	207877	444013	6140.17	0	140466	590619	3.3537e+06	713870	395489	1.41404e+06	1328.27	1.81085e+06	4836.61	178142	182979	34050.5	54.671	0	482331	1.80044e+06	333043	1.98342e+06	1.2045e+06	5.95649e+06	824148	0.802734	1.05569e+06	0.714333
1998	24025	Harford	MD	30446.3	25568.7	54781.8	110797	211366	432335	6278.75	0	142328	580943	3.38189e+06	710734	397228	1.38668e+06	1328.51	1.78523e+06	4372.34	174198	178571	33566.5	54.671	0	478176	1.84447e+06	344565	2.02304e+06	1.23558e+06	6.00293e+06	845116	0.800067	1.07767e+06	0.71253
1999	24025	Harford	MD	29811.9	26159.8	54825.1	110797	213438	328740	6532.12	0	144191	479463	3.40368e+06	708109	399077	1.35768e+06	1328.81	1.75809e+06	4133.29	176440	180574	32778.6	54.671	0	474279	1.97946e+06	355706	2.16004e+06	1.26363e+06	6.0497e+06	966953	0.778761	1.20078e+06	0.691819
2000	24025	Harford	MD	29195.2	26739	54862.7	110797	218590	241834	6550.01	0	146050	394434	3.43027e+06	706615	401319	1.32707e+06	1329.32	1.72971e+06	3633.47	172378	176011	31729.8	54.671	0	470646	1.91805e+06	366703	2.09406e+06	1.30876e+06	5.9254e+06	898626	0.792412	1.1346e+06	0.70593
2001	24025	Harford	MD	28611.8	27300	54885	110797	222323	248971	6524.45	0	147056	402552	3.44375e+06	706406	403097	1.29482e+06	1329.93	1.69925e+06	3126.3	169878	173004	30315	17358	0	467368	1.72063e+06	377649	1.89364e+06	1.35814e+06	5.76154e+06	713857	0.828301	952895	0.741779
2002	24025	Harford	MD	28136.6	27904.7	54755.6	110797	226862	199568	6456.98	0	148015	354040	3.51583e+06	709692	405267	1.26095e+06	1331.87	1.66755e+06	2658.91	164873	167532	28701.5	33414.8	0	464342	1.86642e+06	388490	2.03395e+06	1.42811e+06	5.90083e+06	833699	0.808324	1.07905e+06	0.722265
2003	24025	Harford	MD	27895.5	28411.3	54490.1	110797	230834	200443	6393.85	0	149022	355858	3.45262e+06	712541	407542	1.22545e+06	1332.87	1.63433e+06	2171.78	157808	159980	26753.5	49471.7	0	445556	1.33547e+06	398207	1.49545e+06	1.38969e+06	5.30028e+06	289208	0.922709	556193	0.831266
2004	24025	Harford	MD	27691.3	28868.1	54237.4	110797	234003	216016	6348.27	0	150050	372414	3.3994e+06	716379	410237	1.18832e+06	1334	1.59989e+06	1670.49	150369	152039	24834.9	65528.5	0	426750	1.63814e+06	408835	1.79018e+06	1.31702e+06	5.51318e+06	534080	0.864222	823709	0.765106
2005	24025	Harford	MD	27520.4	29277.1	53999.3	110797	237358	191701	6269.86	0	151075	349046	3.37574e+06	721076	416738	1.14957e+06	1335.2	1.56764e+06	1258.31	141182	142441	23403.2	81585.4	0	407410	1.53319e+06	419280	1.67563e+06	1.26005e+06	5.29506e+06	356405	0.904504	670071	0.798459
2006	24025	Harford	MD	27360.4	29672.4	53764	110797	239903	218768	6270.08	0	152104	377141	3.36808e+06	726122	423349	1.10919e+06	1336.39	1.53388e+06	902.22	132070	132972	21605.1	97642.2	0	388475	1.5022e+06	429458	1.63517e+06	1.21243e+06	5.20968e+06	246440	0.931819	584087	0.818946
2007	24025	Harford	MD	27288.5	29799.1	53709.3	110797	240316	214553	6270.08	0	153132	373955	3.33437e+06	733647	430051	1.06718e+06	1334.85	1.49857e+06	533.682	123057	123590	19896.7	113699	0	369442	1.52903e+06	431690	1.65262e+06	1.14798e+06	5.12471e+06	204428	0.942232	568634	0.820584
2008	24025	Harford	MD	27030.6	30049.1	53717.1	110797	241393	208264	6287.26	0	154157	368708	3.33188e+06	714454	436873	1.02355e+06	1334.02	1.46176e+06	11946.9	119849	131796	18895	129799	0	355460	1.35489e+06	434640	1.48669e+06	1.15935e+06	4.93004e+06	25912.8	0.992283	384907	0.871797
2009	24025	Harford	MD	26754.9	30318.6	53723.4	110797	242514	182291	6270.08	0	155093	343654	3.33849e+06	693919	443788	978286	1333.23	1.42341e+06	2852.94	109027	111880	17976.1	145858	0	341467	1.2773e+06	437701	1.38918e+06	1.1871e+06	4.79901e+06	-77349.8	1.02372	275102	0.905776
2010	24025	Harford	MD	26460.7	30607.4	53728.7	110797	244826	216104	6270.08	0	155895	378269	3.31349e+06	672246	450828	931398	1332.49	1.38356e+06	64339.5	113504	177843	17162	218432	0	327297	1.34314e+06	440935	1.52099e+06	1.20033e+06	4.94124e+06	65231.4	0.980693	410180	0.865577
2011	24025	Harford	MD	26157	30900.6	53739.2	110797	246704	211639	6270.08	0	155812	373721	3.27481e+06	649675	457957	882883	1331.82	1.34217e+06	5554.96	110356	115911	16251	130609	0	313297	1.45505e+06	444618	1.57096e+06	1.23179e+06	4.97951e+06	157780	0.954035	494159	0.84158
2012	24025	Harford	MD	25849.3	31191	53756.5	110797	248556	198071	3836.1	0	155761	357669	3.27369e+06	626204	459141	839314	1331.28	1.29979e+06	7079.36	107158	114237	15673.5	168763	0	298936	1.33453e+06	448810	1.44876e+06	1.24889e+06	4.81959e+06	25837	0.992169	353105	0.882321
2013	24025	Harford	MD	25962.7	31309.7	53524.4	110797	248892	187370	1354.31	0	155635	344359	3.18908e+06	592646	460312	795750	1328.32	1.25739e+06	13503	102159	115662	16564.8	112501	0	313665	1.36721e+06	457262	1.48287e+06	1.2943e+06	4.85275e+06	196086	0.942075	475067	0.845331
2014	24025	Harford	MD	24657.9	32071.4	54067.5	110797	249330	159700	1354.31	0	155363	316417	3.10343e+06	528024	461496	752182	1333.98	1.21501e+06	48957.8	99713	148671	17252.1	112498	0	328645	1.24189e+06	472952	1.39056e+06	1.322e+06	4.73419e+06	207877	0.937222	407256	0.863459
2015	24025	Harford	MD	24781.4	32078.2	53937.2	110797	249589	68838.3	1354.31	0	155090	225282	3.17338e+06	498675	462667	708612	1333.17	1.17261e+06	39240.5	92116.5	131357	18246.8	112500	0	343225	1.3034e+06	472890	1.43476e+06	1.38375e+06	4.70753e+06	250317	0.926887	405768	0.868278
2016	24025	Harford	MD	24905.7	32085.6	53805.5	110797	250361	60411.9	3500.77	0	154723	218635	3.3143e+06	470814	463849	665045	1332.4	1.13023e+06	86918.2	115888	202806	19190.3	112498	0	357949	1.35156e+06	472847	1.55437e+06	1.47365e+06	4.86892e+06	325422	0.910592	438287	0.866448
2017	24025	Harford	MD	25040.9	32092.8	53663.1	110797	251890	49362.6	3350.83	0	154524	207238	3.48541e+06	443038	465020	621479	1331.65	1.08783e+06	68186.7	82183.5	150370	20190.3	112498	0	372713	1.49045e+06	469783	1.64082e+06	1.58809e+06	5.01395e+06	361776	0.905963	432100	0.875636
2018	24025	Harford	MD	24900.6	32111.5	53784.7	110797	253956	45689.2	3350.83	0	154569	203609	3.48107e+06	434318	464848	608810	1332.45	1.07499e+06	38788.1	74985.3	113773	19213.4	112443	0	359988	1.42259e+06	471092	1536361	1.61111e+06	4.91637e+06	267682	0.928594	342012	0.899075
2019	24025	Harford	MD	24718.6	32203.1	53875.1	110797	255441	62979.7	3350.83	0	154776	221106	3.47271e+06	422700	464663	596139	1333.29	1.06213e+06	7578.13	67767.2	75345.3	18674.1	112604	0	346845	1.47286e+06	471985	1.5482e+06	1.63313e+06	4.95523e+06	292133	0.922405	367987	0.892338
1985	24027	Howard	MD	17035	12330.2	36256.5	65621.7	143815	446253	1023.52	0	45914.1	493190	1.79373e+06	504131	216216	1.04221e+06	619.416	1.25904e+06	80222.1	99359	179581	21432.5	0	0	309943	790306	120578	969887	468588	3.33272e+06	281362	0.86441	475551	0.73059
1986	24027	Howard	MD	16924	13101.2	35596.5	65621.7	152265	414475	1079.26	0	48617.8	464172	1.74257e+06	498515	216344	1.03848e+06	618.637	1.25544e+06	90848.3	92182.4	183031	20414.2	0	0	297284	686484	127729	869515	479096	3.21637e+06	226943	0.884772	428173	0.743951
1987	24027	Howard	MD	16749.4	14058.6	34813.7	65621.7	160880	416370	1032.48	0	51321.5	468724	1.68602e+06	491487	216444	1.03373e+06	617.692	1.25079e+06	101441	85021.3	186462	19394.4	0	0	284603	665463	132641	851925	484841	3.20832e+06	254442	0.868876	461326	0.721398
1988	24027	Howard	MD	16259.4	14886.2	34476.1	65621.7	170720	393537	1004.24	0	54025.2	448566	1.6266e+06	472962	216472	1.02797e+06	617.33	1.24506e+06	81570.4	81504.3	163075	18756.5	0	0	276518	629014	141594	792088	487536	3.1336e+06	237886	0.872412	434330	0.726486
1989	24027	Howard	MD	15865.9	15388.2	34367.6	65621.7	179648	439206	1209.49	0	56729	497145	1.64874e+06	456530	216550	1.02119e+06	617.309	1.23835e+06	61655.1	77760.4	139416	18061.7	0	0	268526	648243	155027	787659	508319	3.20456e+06	215023	0.88463	403027	0.747356
1990	24027	Howard	MD	15450.3	15872.2	34299.2	65621.7	187328	502810	1128.6	0	59432.7	563371	1.64559e+06	439402	216558	1.01339e+06	617.401	1.23056e+06	41702.2	74063	115765	17425.6	0	0	260442	724568	169385	840333	528909	3.34998e+06	273675	0.857407	452635	0.727135
1991	24027	Howard	MD	14945.5	16603.9	34072.3	65621.7	189367	453004	2918.14	0	61683.2	517606	1.62566e+06	420053	216536	1.00457e+06	617.321	1.22172e+06	21717	70388.3	92105.3	16790.9	0	0	252399	744185	181236	836291	542369	3.31601e+06	283511	0.8515	451165	0.727684
1992	24027	Howard	MD	14396	17522.1	33703.6	65621.7	194653	403113	3005.56	0	63933.8	470052	1.61569e+06	399448	216448	994733	617.064	1.2118e+06	1728.26	66660.7	68388.9	16153.2	0	0	244305	866098	191642	934487	551958	3.37609e+06	380765	0.80928	535908	0.694143
1993	24027	Howard	MD	14260.4	18015.7	33345.5	65621.7	199491	411363	4478.12	0	66184.3	482026	1.61075e+06	386706	216405	983878	616.878	1.2009e+06	1129.83	65125.1	66254.9	15723.1	0	0	237317	881550	198396	947805	526053	3.3709e+06	361261	0.816806	510650	0.705625
1994	24027	Howard	MD	14154.4	18396.4	33070.9	65621.7	206831	318806	3028.99	0	68434.9	390270	1.58883e+06	374462	216293	972008	616.916	1.18892e+06	921.776	63562.7	64484.4	15253.5	0	0	230397	883894	207645	948378	506878	3.25734e+06	353136	0.818155	497201	0.709506
1995	24027	Howard	MD	14073.3	18753.6	32794.7	65621.7	212975	354242	4706.29	0	70685.5	429634	1.57073e+06	362881	216153	959117	617.026	1.17589e+06	676.621	62027.1	62703.7	14679.5	0	0	223553	878336	217252	941039	484735	3.26323e+06	330644	0.826103	469972	0.719892
1996	24027	Howard	MD	13937.4	19262.9	32421.4	65621.7	218561	363450	10056.4	0	72936	446443	1.54021e+06	349775	215946	945209	616.865	1.16177e+06	458.722	60467.6	60926.3	14245.9	0	0	216597	826683	225273	887609	465745	3.20109e+06	276355	0.84787	409533	0.744037
1997	24027	Howard	MD	13785.2	19782.2	32054.3	65621.7	223681	370194	1941.73	0	75186.6	447322	1.51451e+06	336669	215783	930284	616.701	1.14668e+06	253.983	59834.8	60088.7	13799.9	0	0	209625	811333	233044	871422	445390	3.15766e+06	252681	0.857015	379726	0.756206
1998	24027	Howard	MD	13363.9	20426.7	31831	65621.7	228386	373453	3641.43	0	77437.1	454531	1.48418e+06	332840	215552	914341	616.822	1.13051e+06	272.944	56435.4	56708.3	12969.3	0	0	198575	817160	243259	873868	440588	3.15573e+06	258956	0.851443	393221	0.745416
1999	24027	Howard	MD	12941.8	21096.1	31583.8	65621.7	235038	355004	4007.92	0	79687.7	438700	1.45466e+06	329607	215293	897381	616.914	1.11329e+06	290.565	52976.2	53266.7	12070.8	0	0	187585	861811	253277	915078	439559	3.17198e+06	307001	0.825732	449024	0.714738
2000	24027	Howard	MD	12548	21704	31369.7	65621.7	247842	366351	7835.03	0	81938.2	456125	1.42546e+06	327292	214967	879403	617.197	1.09499e+06	304.886	49468.6	49773.5	10330.5	0	0	177466	822859	264227	872632	438503	3.1368e+06	272407	0.839559	422233	0.722288
2001	24027	Howard	MD	12153.5	22287.7	31180.4	65621.7	255157	361905	10351	0	83487.5	455744	1.39527e+06	324908	214684	860408	617.584	1.07571e+06	315.678	47504.2	47819.9	9430.22	0	0	166469	733063	275387	780882	440390	3.03754e+06	191582	0.879269	350022	0.753573
2002	24027	Howard	MD	11752.1	22809.5	31060.1	65621.7	259379	384852	9132.26	0	85036.8	479021	1.36239e+06	322432	214336	840394	617.376	1.05535e+06	323.927	44045.6	44369.6	8446.99	0	0	155580	776317	283821	820686	434401	3.08172e+06	237171	0.851727	404022	0.720202
2003	24027	Howard	MD	11337.8	23563.1	30720.8	65621.7	262859	379016	8905.48	0	86586.1	474508	1.29156e+06	310870	213957	819361	616.34	1.03393e+06	1727.44	42249.5	43976.9	7886.86	0	0	150525	532688	289384	576665	410724	2.7931e+06	24884.3	0.981097	185229	0.84113
2004	24027	Howard	MD	11004	24277	30340.6	65621.7	265385	363338	8749.01	0	88135.4	460223	1.22085e+06	301624	216047	797313	615.605	1.01398e+06	2957.65	40465.1	43422.8	7350.36	0	0	145440	620085	288724	663507	374766	2.80855e+06	132789	0.901902	288973	0.760824
2005	24027	Howard	MD	10810.9	24636	30174.8	65621.7	267788	380700	8260.25	0	89684.7	478645	1.17968e+06	295366	219080	774246	615.507	993941	4208.07	37590.4	41798.4	6856.32	0	0	140312	556434	291145	598232	354181	2.723e+06	76690.5	0.938959	231745	0.792354
2006	24027	Howard	MD	10712.4	24762.6	30146.6	65621.7	270741	348857	11577.8	0	91234	451668	1.16391e+06	292891	222084	750160	615.926	972860	5658.9	35727.9	41386.8	6323.08	0	0	135223	532671	301186	574058	343667	2.64976e+06	47751.5	0.96059	205419	0.809168
2007	24027	Howard	MD	10546.9	24963.1	30111.6	65621.7	274038	326666	6610.37	0	92783.3	426059	1.12724e+06	288278	225058	725057	616.937	950732	7136.75	33897.9	41034.7	5942.79	0	0	129988	518204	310195	559239	330667	2.58283e+06	45357.7	0.961319	203647	0.804676
2008	24027	Howard	MD	10552.8	25120.3	29948.5	65621.7	277187	363456	11593	0	94323.1	469372	1.17756e+06	273097	228001	698939	617.01	927557	7255.78	33610.7	40866.5	5467.27	0	0	122957	484006	315878	524873	384558	2.6277e+06	3892.59	0.996705	154033	0.85448
2009	24027	Howard	MD	10566.2	25281.9	29773.6	65621.7	281884	401273	5078.68	0	95831.5	502183	1.22363e+06	258083	230915	671798	617.441	903330	7247.66	33295	40542.7	5023.78	0	0	115848	476753	323178	517296	434682	2.68569e+06	-10453.6	1.00862	131782	0.879907
2010	24027	Howard	MD	10593.6	25444.5	29583.6	65621.7	287085	425093	4926.83	0	97309	527329	1.26932e+06	243275	233800	643643	618.022	878061	7314.81	32991.3	40306.1	4752.94	0	0	108565	553837	331525	594143	483241	2.81905e+06	58278.1	0.956103	192988	0.841688
2011	24027	Howard	MD	10608.4	25653.8	29359.5	65621.7	293579	413756	4132.22	0	98226.4	516114	1.30989e+06	228667	236654	614469	618.247	851741	7111.73	32674.9	39786.7	4385.94	0	0	101378	610912	336906	650699	530266	2.89011e+06	110044	0.922501	237333	0.820005
2012	24027	Howard	MD	10578.8	25950.4	29092.5	65621.7	299213	321862	2796.12	0	99137.1	423795	1.38229e+06	213312	237061	584345	618.11	822024	6544.11	32383.6	38927.7	4065.46	10062	0	94190.5	601803	340880	640730	569442	2.80094e+06	54493.3	0.962073	173615	0.870687
2013	24027	Howard	MD	10394.7	26332.5	28894.4	65621.7	303583	336824	2788.48	0	102851	442463	1.24295e+06	213687	237461	554220	618.355	792300	6002.39	32377.2	38379.6	4256.1	17769.7	0	98089.9	559153	352408	597532	516242	2.7052e+06	94314.7	0.929472	209912	0.830604
2014	24027	Howard	MD	10095.6	26568.9	28957.2	65621.7	306998	324726	4222.83	0	103895	432843	1.20053e+06	210099	237869	524096	619.419	762584	5068.91	32430.3	37499.2	4536.97	17769.7	0	101873	516110	360094	553610	503631	2.6173e+06	75813.1	0.940601	184039	0.8433
2015	24027	Howard	MD	9989.06	26665.2	28967.4	65621.7	311449	329472	2788.48	0	104678	436938	1.15542e+06	212026	238270	493971	619.623	732860	3952.36	32495	36447.4	4715.97	17769.7	0	105723	478160	361488	514607	476636	2.52724e+06	53007.8	0.956135	159311	0.855527
2016	24027	Howard	MD	9875.98	26765.4	28980.3	65621.7	315619	353730	787.601	0	105405	459923	1.12188e+06	213765	238670	463848	619.827	703137	2656.01	32551	35207	4945.41	17769.7	0	109557	451138	362758	486345	452510	2.46962e+06	32261.3	0.972047	136469	0.869355
2017	24027	Howard	MD	9731.61	26879	29011.1	65621.7	319374	317192	5857.16	0	106221	429270	1.08987e+06	216421	239076	433723	620.114	673419	1144.95	32620.4	33765.3	5105.67	17769.7	0	113487	443876	362689	477641	419824	2.36795e+06	20855.4	0.981224	123789	0.875869
2018	24027	Howard	MD	9591.94	26985.5	29044.2	65621.7	323196	315797	1836.46	0	106720	424353	1.07484e+06	206093	239040	424202	620.402	663862	7927.79	29708.3	37636.1	4665.79	17769.7	0	104695	424468	366247	462104	430104	2.35134e+06	19012.8	0.982618	120411	0.878269
2019	24027	Howard	MD	9442.74	27092.5	29086.4	65621.7	325690	157524	1410.23	0	107028	265962	1.05927e+06	196290	239009	414677	620.692	654307	1468.95	30499.3	31968.2	4169.22	17769.7	0	95958.5	407614	367881	439583	440484	2.17239e+06	10818.3	0.98989	111150	0.885898
1985	24029	Kent	MD	42294.2	5894.3	22014.5	70203	17010	19958.1	47240.1	0	14995.4	82193.6	4.13045e+06	184451	249177	825799	1292.52	1.07627e+06	129771	153752	283523	19966.3	0	0	235188	2.67014e+06	77794.4	2.95366e+06	1.44688e+06	5.65677e+06	1.1529e+06	0.781786	1.10217e+06	0.78167
1986	24029	Kent	MD	42171.3	6023.34	22008.3	70203	17102	15266.2	66570.3	0	15182.3	97018.8	3.97981e+06	185159	250772	823976	1290.85	1.07604e+06	138035	145693	283728	18951.3	0	0	223216	2.29466e+06	80223.1	2.57839e+06	1.48366e+06	5.33428e+06	951063	0.807121	913006	0.806059
1987	24029	Kent	MD	42050.1	6152.64	22000.3	70203	17221	15969.3	86243.8	0	15369.2	117582	3.82868e+06	185867	252349	821843	1289.17	1.07548e+06	146334	137599	283934	17938	0	0	211273	2.20437e+06	82724.4	2.4883e+06	1.51694e+06	5.29897e+06	1.03125e+06	0.787805	1.00585e+06	0.783626
1988	24029	Kent	MD	42059.7	6239.3	21904	70203	17382	20981.3	89392.2	0	15556.1	125930	3.80608e+06	178855	253876	819399	1287.03	1.07456e+06	146472	140808	287281	17357	0	0	203111	2.14512e+06	84425.1	2.4324e+06	1.59078e+06	5.32545e+06	1.06323e+06	0.781647	1.03897e+06	0.777341
1989	24029	Kent	MD	42073.2	6316.21	21813.6	70203	17753	23238.8	92716.5	0	15743	131698	3.94133e+06	171943	255448	816082	1284.91	1.07281e+06	149975	143869	293844	16772.4	0	0	194908	2.1789e+06	86005.8	2.47274e+06	1.7101e+06	5.49013e+06	1.0786e+06	0.785137	1.05563e+06	0.781217
1990	24029	Kent	MD	42087.2	6388.85	21727	70203	17842	24517.4	93383.4	0	15929.9	133831	4.08948e+06	165124	256970	811847	1282.79	1.0701e+06	154062	148340	302401	16194.2	0	0	186792	2.51838e+06	87465.6	2.82078e+06	1.81897e+06	5.94733e+06	1.37781e+06	0.74799	1.35615e+06	0.743179
1991	24029	Kent	MD	42098.8	6460.83	21643.4	70203	17869	18635.5	95908.9	0	16103.1	130647	4.12297e+06	158367	258475	806699	1280.67	1.06646e+06	156108	151441	307550	15609.6	0	0	178589	2.63349e+06	88942	2.94104e+06	1.85604e+06	6.09873e+06	1.49145e+06	0.734354	1.47123e+06	0.729346
1992	24029	Kent	MD	42102.9	6537.86	21562.2	70203	18118	15485.9	98952.8	0	16276.4	130715	4.20343e+06	151636	259930	800634	1278.54	1.06184e+06	161094	154681	315775	15029	0	0	170436	3.13359e+06	90573	3.44936e+06	1.8844e+06	6.63193e+06	1.93683e+06	0.684569	1.91803e+06	0.678712
1993	24029	Kent	MD	41785.3	6699.96	21717.8	70203	18423	17977.2	98868.5	0	16449.6	133295	4.47582e+06	165843	261428	793651	1277.09	1.05636e+06	167227	153541	320768	15294.8	0	0	174515	3.22537e+06	94170.1	3.54614e+06	2.01427e+06	6.85952e+06	1.88709e+06	0.703423	1.87842e+06	0.696461
1994	24029	Kent	MD	41467	6865.16	21870.9	70203	18460	15299.9	98872.1	0	16622.8	130795	4.68778e+06	180559	262879	785748	1275.69	1.0499e+06	167397	150445	317843	15557	0	0	178535	3.31892e+06	97852.4	3.63676e+06	2.14106e+06	7.07193e+06	1.88797e+06	0.712889	1.88999e+06	0.70456
1995	24029	Kent	MD	41149.6	7031.61	22021.8	70203	18610	13165	98242.9	0	16796	128204	4.88738e+06	195823	264310	776933	1274.35	1.04252e+06	167809	147859	315667	15825.3	0	0	182636	3.32396e+06	101638	3.63962e+06	2.27317e+06	7.20097e+06	1.81838e+06	0.728833	1.83156e+06	0.71922
1996	24029	Kent	MD	40828.7	7205.22	22169.1	70203	18720	17886.7	98259.7	0	16969.2	133116	5.02239e+06	211651	265693	767200	1273.06	1.03417e+06	169664	144719	314384	16087.5	0	0	186656	3.17712e+06	105542	3.4915e+06	2.36502e+06	7.14543e+06	1.6215e+06	0.755941	1.6465e+06	0.745015
1997	24029	Kent	MD	40510.7	7382.77	22309.6	70203	18864	28597.9	98407	0	17142.4	144147	5.12569e+06	228254	267123	756550	1271.83	1.02494e+06	172129	141729	313858	16353.3	0	0	190735	3.05764e+06	109592	3.3715e+06	2.49781e+06	7.16434e+06	1.52506e+06	0.770693	1.56258e+06	0.758115
1998	24029	Kent	MD	40358.3	7495.46	22349.3	70203	19002	20372	98187.6	0	17315.6	135875	5.09055e+06	209975	268501	744983	1270.15	1.01475e+06	175229	144630	319859	16520.5	0	0	193355	3.17197e+06	112425	3.49183e+06	2.45746e+06	7.22886e+06	1.63472e+06	0.756929	1.65134e+06	0.747189
1999	24029	Kent	MD	40238	7588.85	22376.2	70203	18994	13235.2	97946.4	0	17488.8	128670	5.20864e+06	191737	269859	732500	1268.55	1.00363e+06	186539	152785	339324	16760.1	0	0	195837	3.5769e+06	114678	3.91622e+06	2.4953e+06	7.67526e+06	1.97324e+06	0.725247	1.96914e+06	0.718132
2000	24029	Kent	MD	40127.1	7671.77	22404.2	70203	19197	19940.3	98043.9	0	17662	135646	5.21201e+06	173182	271170	719097	1266.98	991534	187149	156596	343745	16974.9	0	0	198435	3.5437e+06	116722	3.88744e+06	2.50433e+06	7.65265e+06	1.94422e+06	0.728318	1.91896e+06	0.724199
2001	24029	Kent	MD	40026.2	7741.16	22435.6	70203	19363	15369.7	84137.2	0	17804.2	117311	5.11622e+06	154315	272525	704781	1265.44	978572	185339	159488	344827	17169.6	0	0	200962	3.2604e+06	118628	3.60522e+06	2.43621e+06	7.27311e+06	1.68339e+06	0.752429	1.63674e+06	0.751959
2002	24029	Kent	MD	39939.1	7832.39	22431.6	70203	19491	13094.5	54368.4	0	17946.4	85409.3	5.15663e+06	134970	273831	689546	1260.76	964638	182689	166552	349242	17207.3	1734.2	0	203713	3.68365e+06	120604	4.03289e+06	2.4107e+06	7.63145e+06	2.03875e+06	0.716658	1.97001e+06	0.718235
2003	24029	Kent	MD	40030.2	7879.15	22293.7	70203	19544	18165.9	33382.7	0	18088.6	69637.2	5.35705e+06	154450	275119	673392	1253.59	949764	207455	161387	368842	16401	3468.4	0	201891	2.74306e+06	121919	3.1119e+06	2.54808e+06	6.8177e+06	1.04567e+06	0.836683	998230	0.839017
2004	24029	Kent	MD	40127.4	7916.2	22159.4	70203	19578	19319.5	28671.6	0	18230.8	66221.9	5.55349e+06	173061	277860	656324	1246.54	935431	206066	154212	360278	15323.2	5202.6	0	200418	3.51725e+06	123583	3.87753e+06	2.61412e+06	7.63221e+06	1.67255e+06	0.768539	1.64519e+06	0.76583
2005	24029	Kent	MD	40233.4	7945.66	22024	70203	19749	21918.4	25962	0	18373	66253.4	5.79259e+06	190769	283880	638345	1239.61	923465	222060	148752	370812	14975.7	6936.8	0	198130	3.37742e+06	125094	3.74823e+06	2.72287e+06	7.6009e+06	1.40518e+06	0.804776	1.39782e+06	0.800301
2006	24029	Kent	MD	40381.6	7961.72	21859.8	70203	19854	17776.5	23336.4	0	18515.2	59628.1	5.91202e+06	206792	289882	619440	1232.87	910555	191895	144308	336203	14612.9	8670.99	0	195943	3.42773e+06	126092	3.76393e+06	2.66087e+06	7.53569e+06	1.23178e+06	0.827574	1.24263e+06	0.82115
2007	24029	Kent	MD	40489	7964.88	21749.2	70203	19872	23946.9	22987.3	0	18657.4	65591.6	6.00004e+06	221778	295872	599622	1232.19	896726	498772	138478	637250	14327.7	10405.2	0	193592	3.4077e+06	125901	4.04495e+06	2.61987e+06	7.76736e+06	1.37484e+06	0.813578	1.40302e+06	0.804628
2008	24029	Kent	MD	40486.9	8001.1	21715	70203	20269	38386.2	22479.5	0	18776.4	79642.1	6.06928e+06	196924	301842	578887	1232.28	881961	201614	133714	335328	14209.8	12139.4	0	193511	3.17725e+06	126216	3.51257e+06	2.74821e+06	7.36282e+06	892946	0.871744	896358	0.867573
2009	24029	Kent	MD	40480.6	8037.8	21684.6	70203	20247	9969.64	15707	0	18866.3	44543	6.02103e+06	172324	307789	557235	1232.38	866256	413625	128991	542616	14102.8	13873.6	0	193492	2.84243e+06	126506	3.38504e+06	2.80328e+06	7.23973e+06	859578	0.875072	838410	0.874623
2010	24029	Kent	MD	40470.9	8074.58	21657.5	70203	20197	11334.6	9103.67	0	18947.6	39385.9	5.94989e+06	147984	313720	534666	1232.49	849619	364175	124246	488420	13960.7	9248.89	0	193499	3.12463e+06	126851	3.61305e+06	2.85705e+06	7.49992e+06	1.20279e+06	0.831841	1.15727e+06	0.833706
2011	24029	Kent	MD	40454.5	8114.63	21633.9	70203	20247	11819.6	6883.96	0	18668.5	37372.1	5.90859e+06	123931	319639	511182	1232.59	832053	225876	119601	345477	13760.4	29254.6	0	193573	3.34439e+06	127263	3.68987e+06	2.92261e+06	7.62293e+06	1.37622e+06	0.811084	1.30658e+06	0.815747
2012	24029	Kent	MD	40433.4	8155.8	21613.9	70203	19970	9988.43	4640.14	0	18385	33013.5	5.87359e+06	100146	321849	487378	1232.69	810459	142414	115680	258094	13665.1	10354.7	0	193533	2.97778e+06	127746	3.23587e+06	2.83617e+06	7.05692e+06	858061	0.872533	764674	0.883044
2013	24029	Kent	MD	40428	8185.89	21589.1	70203	19812	9786.03	4627.46	0	18114.3	32527.8	5.18108e+06	101735	324069	463574	1232.44	788876	218692	122010	340702	15014.2	17137.8	0	200878	2.55191e+06	130019	2.89262e+06	2.59571e+06	6.45476e+06	961709	0.843441	862567	0.854833
2014	24029	Kent	MD	40816.9	8185.9	21200.2	70203	19771	8981.42	4627.46	0	17887.8	31496.7	5.37162e+06	93153.1	326286	439769	1228	767283	310425	127420	437845	15731.6	17137.8	0	208894	2.49256e+06	129885	2.93041e+06	2.86071e+06	6.73552e+06	1.07379e+06	0.833403	958047	0.846381
2015	24029	Kent	MD	40851.9	8185.9	21165.2	70203	19713	9076.64	4627.46	0	17725.5	31429.6	5.44946e+06	94220.5	328495	415965	1227.47	745688	422061	161862	583923	16454.6	17137.8	0	216943	2.35811e+06	129850	2.94203e+06	2.98224e+06	6.8477e+06	1.12497e+06	0.828887	1.00224e+06	0.842352
2016	24029	Kent	MD	40885.4	8185.9	21131.8	70203	19662	12375.6	5215.96	0	17600.5	35192	5.66677e+06	95399.9	330714	392162	1226.94	724103	348286	131591	479877	17375.4	17137.8	0	224755	2.43189e+06	129842	2.91177e+06	3.20851e+06	7.02679e+06	1.09925e+06	0.837534	969897	0.851727
2017	24029	Kent	MD	40925.8	8185.9	21091.3	70203	19437	9381.35	5201.71	0	17412.5	31995.6	5.71267e+06	96275.8	332930	368358	1226.3	702515	238365	139389	377754	18129.5	17137.8	0	232805	2.50749e+06	128453	2.88525e+06	3.3085e+06	7.07484e+06	1.12271e+06	0.83575	986182	0.850637
2018	24029	Kent	MD	40893.3	8185.9	21123.8	70203	19383	9402.62	5201.71	0	17405	32009.3	5.71485e+06	96421.7	332346	360857	1226.45	694430	450184	142254	592438	17856.7	17137.8	0	229833	2.39166e+06	130006	2.9841e+06	3.31285e+06	7.17125e+06	1.21571e+06	0.824587	1.0823e+06	0.83848
2019	24029	Kent	MD	40859.8	8185.9	21157.3	70203	19422	10841.5	5200.7	0	17491.7	33533.8	5.73597e+06	96486	331759	353356	1226.6	686342	790546	142382	932928	17637.8	17137.8	0	226788	2.31842e+06	130166	3.25135e+06	3.32264e+06	7.44167e+06	1.46355e+06	0.796715	1.33325e+06	0.808791
1985	24031	Montgomery	MD	30906.7	34119.9	65892.3	130919	652945	1.67266e+06	5515.51	0	64733.6	1.7429e+06	3.15513e+06	832768	476479	2.06007e+06	2023.74	2.53857e+06	1801.8	170668	172469	31116.6	0	0	436107	1.40949e+06	356519	1.58196e+06	876203	7.12727e+06	337953	0.903251	734615	0.759692
1986	24031	Montgomery	MD	30671.6	35080.4	65166.9	130919	675784	1.51681e+06	5515	0	67571.7	1.58989e+06	3.08002e+06	801200	477552	2.0555e+06	2023.63	2.53508e+06	1225.06	162421	163646	29182.9	0	0	411649	1.21663e+06	372299	1.38028e+06	922525	6.82926e+06	227883	0.931109	617433	0.786816
1987	24031	Montgomery	MD	30403.6	36136.8	64378.5	130919	703273	1.55448e+06	5569.65	0	70409.8	1.63046e+06	3.00198e+06	768329	478421	2.05051e+06	2022.74	2.53095e+06	605.568	154123	154728	27247.2	0	0	387174	1.17501e+06	388345	1.32974e+06	961731	6.86848e+06	263965	0.919176	645121	0.775904
1988	24031	Montgomery	MD	29519.3	37278.7	64121	130919	731351	1.62014e+06	5642.18	0	73247.8	1.69903e+06	2.90289e+06	745422	479044	2.04499e+06	2023.68	2.52606e+06	819.517	144126	144946	26948.3	0	0	386306	1.10417e+06	406378	1.24912e+06	959018	6.86656e+06	260670	0.917602	619786	0.776835
1989	24031	Montgomery	MD	28686.9	38262	63970.1	130919	749638	1.55903e+06	5627.8	0	76085.9	1.64074e+06	2.91765e+06	724523	479553	2.03674e+06	2025.75	2.51832e+06	1004.72	133948	134952	26655.2	0	0	385515	1.09599e+06	425036	1.23094e+06	997259	6.83896e+06	247436	0.921823	586444	0.789016
1990	24031	Montgomery	MD	27827.2	39345.1	63746.6	130919	757027	1.69848e+06	5630.23	0	78924	1.78303e+06	2.9345e+06	702636	479819	2.02577e+06	2027.79	2.50762e+06	1166.21	123728	124894	26356.2	0	0	384645	1.22306e+06	443188	1.34795e+06	1.04303e+06	7.15117e+06	373699	0.887039	691690	0.763408
1991	24031	Montgomery	MD	26903.5	40650.2	63365.2	130919	765476	1.6153e+06	5655.19	0	80824.2	1.70178e+06	2.89668e+06	678325	479878	2.01206e+06	2029.15	2.49397e+06	1307.21	113512	114819	26063.1	0	0	383854	1.22628e+06	460907	1.3411e+06	1.07141e+06	7.09523e+06	411780	0.875537	706251	0.758514
1992	24031	Montgomery	MD	25962	42070	62886.9	130919	775490	1.68203e+06	5694.1	0	82724.4	1.77045e+06	2.88584e+06	653221	479691	1.99562e+06	2030.36	2.47734e+06	1430.49	103286	104717	25676	0	0	383074	1.3922e+06	479367	1.49691e+06	1.10311e+06	7.35285e+06	588118	0.830707	858266	0.722324
1993	24031	Montgomery	MD	25771.8	42853.6	62293.6	130919	786437	1.59611e+06	5640.22	0	84624.6	1.68637e+06	2.87723e+06	629740	479389	1.97645e+06	2029.6	2.45787e+06	1034.8	100232	101267	24373	0	0	366462	1.35172e+06	493517	1.45299e+06	1.11758e+06	7.2327e+06	543241	0.841179	806520	0.735915
1994	24031	Montgomery	MD	25578.4	43635.2	61705.3	130919	797654	1.56519e+06	5599.74	0	86524.9	1.65732e+06	2.86553e+06	606360	478842	1.95455e+06	2028.72	2.43542e+06	901.417	97204.9	98106.4	23200	0	0	349794	1.34156e+06	507467	1.43967e+06	1.13006e+06	7.19314e+06	529420	0.844057	785986	0.74189
1995	24031	Montgomery	MD	25404.4	44328.6	61186	130919	805835	1.5679e+06	5960.36	0	88425.1	1.66229e+06	2.84811e+06	583953	478089	1.92992e+06	2028.4	2.41004e+06	741.403	94137.9	94879.3	21952.5	0	0	333118	1.29762e+06	521860	1.3925e+06	1.1429e+06	7.15154e+06	487672	0.853806	738507	0.75405
1996	24031	Montgomery	MD	25241.6	44989.9	60687.4	130919	815022	1.41768e+06	6802.74	0	90325.3	1.51481e+06	2.83784e+06	561929	477094	1.90256e+06	2028.15	2.38169e+06	602.555	91113.5	91716	20766.3	0	0	316463	1.20514e+06	536506	1.29686e+06	1.1723e+06	6.92293e+06	406582	0.874683	652047	0.777303
1997	24031	Montgomery	MD	25062.4	45692.1	60164.4	130919	824793	1.23012e+06	6544.1	0	92225.5	1.32889e+06	2.81144e+06	539541	475982	1.87248e+06	2027.76	2.35049e+06	474.347	87949.5	88423.9	19583.9	0	0	299739	1.16264e+06	551152	1.25107e+06	1.17797e+06	6.67915e+06	366921	0.884556	606723	0.789231
1998	24031	Montgomery	MD	24566.2	46519.2	59833.5	130919	835432	1.13096e+06	5587.15	0	94125.8	1.23067e+06	2.78333e+06	524061	474620	1.83966e+06	2028.48	2.31631e+06	569.558	85385.2	85954.8	19210.4	0	0	295004	1.20494e+06	567086	1.2909e+06	1.15485e+06	6.57903e+06	391685	0.876635	620743	0.784465
1999	24031	Montgomery	MD	24081.7	47328.3	59508.9	130919	847596	1.36702e+06	5327.76	0	96026	1.46838e+06	2.75173e+06	508843	473062	1.80411e+06	2029.41	2.2792e+06	686.888	82819	83505.9	18612.8	0	0	290458	1.31853e+06	582350	1.40203e+06	1.12269e+06	6.87327e+06	482326	0.85086	700712	0.761954
2000	24031	Montgomery	MD	23624.7	48101.7	59192.5	130919	873341	1.13766e+06	5321.44	0	97926.2	1.24091e+06	2.72605e+06	494213	471251	1.76584e+06	2030.55	2.23912e+06	792.635	80258.4	81051.1	18071.8	0	0	285940	1.30717e+06	597765	1.38822e+06	1.10128e+06	6.58536e+06	453082	0.857482	661355	0.77141
2001	24031	Montgomery	MD	23152.1	48903.9	58862.9	130919	893275	885911	5005.99	0	99363	990280	2.67508e+06	479131	469330	1.72482e+06	2031.5	2.19618e+06	907.681	77690.3	78598	17621.3	0	0	281238	1.20945e+06	613351	1.28804e+06	1.06152e+06	6.167e+06	343741	0.886134	541633	0.802149
2002	24031	Montgomery	MD	22738.6	49459.2	58721.2	130919	906145	880854	4893.96	0	100800	986548	2.65604e+06	465320	467158	1.68109e+06	2033.39	2.15028e+06	1048.14	75129	76177.1	17315.2	5934.16	0	276435	1.3368e+06	626068	1.41298e+06	1.03925e+06	6.23244e+06	445741	0.856295	634626	0.775381
2003	24031	Montgomery	MD	22571.2	49906.3	58441.5	130919	914893	993336	5044.83	0	102237	1.10062e+06	2.6175e+06	468189	464787	1.63462e+06	2034.59	2.10144e+06	1588.33	70284.2	71872.5	16279.4	11868.3	0	261358	960433	637541	1.03231e+06	1.02661e+06	5.91479e+06	64726.6	0.975868	271558	0.887826
2004	24031	Montgomery	MD	22403.5	50364.2	58151.2	130919	920965	855484	5371.98	0	103673	964530	2.57202e+06	471009	468495	1.58542e+06	2035.46	2.05595e+06	2053.85	68183.9	70237.8	15176.1	17802.5	0	246376	1.18257e+06	650010	1.25281e+06	971692	5.91017e+06	250334	0.911303	474968	0.815616
2005	24031	Montgomery	MD	22243.3	50802.3	57873.3	130919	928916	751585	5710.52	0	105110	862405	2.54647e+06	474004	472993	1.53349e+06	2036.34	2.00852e+06	2555.68	64096.2	66651.9	14036.7	23736.6	0	231334	1.08003e+06	662267	1.14668e+06	959954	5.65386e+06	132403	0.950575	375072	0.846755
2006	24031	Montgomery	MD	22080.5	51252.3	57586.1	130919	935168	770736	13287.2	0	106547	890570	2.56812e+06	476923	477295	1.47884e+06	2037.21	1.95817e+06	3171.25	59257.9	62429.1	12790.1	29670.8	0	216504	1.04593e+06	673551	1.10836e+06	983163	5.6266e+06	69828.1	0.973529	330247	0.863616
2007	24031	Montgomery	MD	21883.5	51813.4	57222.1	130919	941491	734566	21086.9	0	107984	863637	2.55352e+06	479090	481389	1.42144e+06	2035.21	1.90487e+06	3796.26	54394.7	58190.9	11627.1	35605	0	201537	1.04748e+06	680874	1.10567e+06	983518	5.5502e+06	55275.8	0.978812	332829	0.861739
2008	24031	Montgomery	MD	21581.9	52502.8	56834.3	130919	953685	871635	21059.9	0	109387	1.00208e+06	2.57314e+06	452355	485295	1.36133e+06	2033.29	1.84866e+06	3678.89	53966.4	57645.3	11122.2	41539.1	0	197831	938051	687299	995696	1.02996e+06	5.57482e+06	-45243.5	1.0179	209281	0.910182
2009	24031	Montgomery	MD	21268.6	53220.8	56429.6	130919	971600	697042	20706.8	0	110699	828448	2.57266e+06	425347	488984	1.29848e+06	2031.27	1.7895e+06	3424.04	42549.5	45973.5	10840.4	47473.3	0	193858	893999	693057	939973	1.04992e+06	5.31173e+06	-98531.1	1.03982	132958	0.941692
2010	24031	Montgomery	MD	20999.4	53810.5	56109	130919	971777	642081	20229.3	0	112017	774328	2.57096e+06	399575	492477	1.2329e+06	2029.44	1.72741e+06	3058.2	42381	45439.2	10658	42014.3	0	189828	1.00096e+06	701611	1.0464e+06	1.0692e+06	5.3296e+06	11213.3	0.995657	220961	0.907638
2011	24031	Montgomery	MD	20735.5	54381.2	55802.2	130919	991833	509847	12185.5	0	112599	634632	2.53894e+06	373877	495759	1.16459e+06	2027.7	1.66238e+06	2321.62	52548.2	54869.8	10148.3	32270.2	0	186083	1.06203e+06	711269	1.1169e+06	1.08469e+06	5.22002e+06	111711	0.957855	299504	0.878476
2012	24031	Montgomery	MD	20444.1	55029	55445.9	130919	1005852	468629	4397.81	0	113171	586198	2.499e+06	347414	496324	1.10736e+06	2025.78	1.60571e+06	908.875	52092	53000.9	10024.9	61799.3	0	181996	982740	719867	1.03574e+06	1.08814e+06	5.04568e+06	57310.8	0.977581	222729	0.906192
2013	24031	Montgomery	MD	20439.9	55488.1	54991	130919	1016064	485690	4385.8	0	113139	603214	2.33788e+06	341567	496876	1.05013e+06	2022.8	1.54902e+06	1405.52	51402	52807.5	10186.4	0	0	187269	973148	735299	1.02596e+06	1.02075e+06	4.94443e+06	137627	0.944405	291925	0.872424
2014	24031	Montgomery	MD	20400.2	55942.8	54576	130919	1025617	536694	4385.8	0	113576	654656	2.4156e+06	312472	497441	992889	2016.24	1.49235e+06	1831.07	50728.8	52559.9	10544.1	0	0	192319	998086	751760	1.05065e+06	1.10762e+06	5.06758e+06	167215	0.935259	287368	0.879787
2015	24031	Montgomery	MD	20479.9	55959.4	54479.6	130919	1033994	365728	4385.8	0	113882	483996	2.43628e+06	307822	498005	935653	2015.46	1.43567e+06	2449.15	50012.2	52461.4	10283.6	0	0	197985	992912	752007	1.04537e+06	1.12598e+06	4.85331e+06	157324	0.939341	267162	0.888479
2016	24031	Montgomery	MD	20558.5	55976.4	54384.1	130919	1040245	374440	3356.22	0	114169	491965	2.4808e+06	303398	498571	878419	2014.67	1.379e+06	3096.26	49342.5	52438.7	10616.6	0	0	203059	999357	752259	1.0518e+06	1.16791e+06	4.85355e+06	158195	0.940055	258534	0.893867
2017	24031	Montgomery	MD	20636.3	55994.7	54288	130919	1048244	366296	3347.05	0	114524	484167	2.53306e+06	299038	499123	821181	2013.87	1.32232e+06	3709.09	39813.3	43522.4	11026.7	0	0	208084	1.05725e+06	747363	1.10078e+06	1.19205e+06	4.8577e+06	175966	0.935045	266920	0.893272
2018	24031	Montgomery	MD	20485.9	56051.9	54381.2	130919	1052567	378954	3474.08	0	114754	497183	2.52612e+06	286085	499052	802155	2014.71	1.30322e+06	3484.72	44799.7	48284.4	10475.5	0	0	198026	1.02481e+06	752681	1.07309e+06	1.21614e+06	4.85279e+06	164753	0.938773	252812	0.898585
2019	24031	Montgomery	MD	20332.9	56118	54468	130919	1050688	476048	1737.66	0	115128	592914	2.52538e+06	272193	498966	783127	2015.59	1.28411e+06	3447.02	31148.6	34595.6	9917.54	0	0	188041	988603	753540	1.0232e+06	1.24661e+06	4.91029e+06	131589	0.950474	215741	0.912618
1985	24033	Prince Georges	MD	14516.9	33996	75561.8	124075	683487	1.86506e+06	100779	0	23712.4	1.98956e+06	1.34192e+06	357550	382799	1.81797e+06	955.037	2.20173e+06	5560.48	46128.9	51689.4	8750.16	24228.6	0	141734	668003	329539	719692	319247	5.56851e+06	96250.4	0.933074	312066	0.759288
1986	24033	Prince Georges	MD	14221.7	34901.6	74951.4	124075	688863	1.71405e+06	67196	0	24296.4	1.80554e+06	1.32267e+06	361402	385132	1.817e+06	955.601	2.20309e+06	7006.27	44557.2	51563.4	8610.39	24228.6	0	140032	585335	339478	636899	320877	5.3145e+06	27550.5	0.979596	248920	0.794313
1987	24033	Prince Georges	MD	13890.8	35890.8	74293.2	124075	694845	1.83205e+06	76179.8	0	24880.5	1.93311e+06	1.3001e+06	364439	387204	1.8155e+06	956.108	2.20366e+06	8543.2	43009.5	51552.7	8471.08	24228.6	0	138320	573371	348848	624924	319683	5.4387e+06	29433.3	0.977862	255552	0.785469
1988	24033	Prince Georges	MD	13519.9	36698	73856.8	124075	708095	1.97457e+06	69914.4	0	25464.5	2.06995e+06	1.2488e+06	336245	388951	1.81347e+06	956.948	2.20338e+06	8516.49	42530.2	51046.7	8461.06	24228.6	0	138693	548189	362931	599235	330289	5.57424e+06	59410.2	0.954586	256962	0.780283
1989	24033	Prince Georges	MD	13217.1	37344.5	73513.2	124075	719550	1.93863e+06	33810.5	0	26048.6	1.99849e+06	1.22802e+06	310893	390544	1.81091e+06	957.813	2.20241e+06	8365.84	41756.9	50122.7	8454.1	24228.6	0	139095	536706	376866	586829	349370	5.52242e+06	81787.3	0.937558	253585	0.783392
1990	24033	Prince Georges	MD	12937.8	37882	73254.9	124075	729268	2.03704e+06	7884.33	0	26632.6	2.07155e+06	1.2093e+06	283705	391813	1.80782e+06	958.744	2.20059e+06	8091.4	40959.7	49051.1	8440.37	24228.6	0	139407	598421	391241	647473	367231	5.68653e+06	174178	0.874101	318477	0.744004
1991	24033	Prince Georges	MD	12660.7	38422.5	72991.5	124075	725896	1.97686e+06	7884.33	0	27263.4	2.012e+06	1.16952e+06	256241	392817	1.80405e+06	959.81	2.19783e+06	7684.71	40186.4	47871.1	8433.42	24228.6	0	139809	602550	405945	650421	378172	5.65281e+06	223053	0.839827	339485	0.729011
1992	24033	Prince Georges	MD	12319.9	39221.3	72533.5	124075	737878	1.7998e+06	7905.93	0	27894.2	1.8356e+06	1.14055e+06	228270	393500	1.79813e+06	960.642	2.19259e+06	7123.61	39383.3	46506.9	8423.33	24228.6	0	140180	685077	418733	731584	389983	5.57692e+06	338810	0.770976	426900	0.681224
1993	24033	Prince Georges	MD	12077.7	39989.7	72007.4	124075	743900	1.66532e+06	7884.33	0	28525.1	1.70173e+06	1.15064e+06	235704	394026	1.79005e+06	960.316	2.18504e+06	6941.12	37483.1	44424.2	8491.19	24228.6	0	141343	658415	432504	702839	399926	5.43053e+06	306074	0.789887	400435	0.695572
1994	24033	Prince Georges	MD	11794.3	40782.3	71498.1	124075	748093	1.62595e+06	7884.33	0	29155.9	1.66299e+06	1.14589e+06	243190	394234	1.77982e+06	960.024	2.17501e+06	7614.75	35559.4	43174.1	8548.06	24228.6	0	142516	638906	446145	682080	400357	5.37513e+06	285728	0.800415	386402	0.700254
1995	24033	Prince Georges	MD	11509.5	41491.9	71073.3	124075	757553	1.6556e+06	8016.07	0	29786.7	1.6934e+06	1.13112e+06	251449	394170	1.76743e+06	959.858	2.16256e+06	8206.67	33653.2	41859.9	8618.69	24228.6	0	143723	601066	460698	642926	394851	5.36306e+06	250899	0.818454	358626	0.710387
1996	24033	Prince Georges	MD	11231.3	42189.7	70653.8	124075	765681	1.59755e+06	5459.61	0	30417.5	1.63342e+06	1.1219e+06	259816	393789	1.75288e+06	959.694	2.14763e+06	8976.14	31723.4	40699.5	8684.99	24228.6	0	144878	537486	475294	578185	402925	5.24615e+06	198405	0.849728	313343	0.733422
1997	24033	Prince Georges	MD	10943.9	42929.7	70201.1	124075	774007	1.35382e+06	2699.34	0	31048.3	1.38757e+06	1.098e+06	267990	393251	1.73617e+06	959.469	2.13038e+06	9838.8	29672.2	39511	8753.38	24228.6	0	146049	491747	490077	531258	397146	4.94519e+06	164276	0.869857	286217	0.743585
1998	24033	Prince Georges	MD	10737.6	43668.1	69669	124075	780666	1.3542e+06	2688.84	0	31679.1	1.38857e+06	1.06536e+06	257922	392392	1.71731e+06	959.075	2.11066e+06	7893.21	31744.3	39637.5	8559.45	24228.6	0	142978	504055	503724	543692	380448	4.93565e+06	184334	0.852497	299278	0.72958
1999	24033	Prince Georges	MD	10534	44404.9	69135.9	124075	789037	1.50316e+06	2685.19	0	32309.9	1.53816e+06	1.03542e+06	247923	391265	1.69629e+06	958.697	2.08851e+06	6353.63	33792.9	40146.6	8353.79	24228.6	0	139882	542551	516395	582697	367411	5.10153e+06	231801	0.81708	339842	0.698546
2000	24033	Prince Georges	MD	10242.4	45147.3	68685.1	124075	801515	1.30693e+06	2688.82	0	32940.7	1.34255e+06	1.0107e+06	238939	389816	1.67311e+06	958.499	2.06388e+06	4426.84	35883	40309.8	8150.94	24228.6	0	136864	530941	530224	571251	358762	4.87483e+06	226472	0.816944	328547	0.701404
2001	24033	Prince Georges	MD	9965.24	45839.1	68270.4	124075	815028	944687	2498.65	0	32924.5	980110	979690	230276	388215	1.64778e+06	958.389	2.03695e+06	28121.9	37924.7	66046.6	7953.51	80130	0	133742	446831	545034	512877	346648	4.42958e+06	177101	0.846903	273635	0.73253
2002	24033	Prince Georges	MD	9684.07	46562.8	67827.9	124075	824290	934780	2324.47	0	32905.8	970010	976723	221579	386289	1.62028e+06	965.045	2.00754e+06	12331.8	39991	52322.8	7750.19	70457.4	0	130680	511862	558531	564185	352611	4.46063e+06	227366	0.811172	318265	0.703501
2003	24033	Prince Georges	MD	9368.73	47346.2	67359.8	124075	830923	980792	2336.32	0	32889.6	1.01602e+06	961123	223595	384100	1.59064e+06	971.652	1.97571e+06	26057.8	39696.9	65754.6	7579.76	60784.8	0	127808	362869	571580	428624	339793	4.3393e+06	84212	0.91944	179998	0.803822
2004	24033	Prince Georges	MD	9047.33	48172.4	66855	124075	836103	820244	2347.78	0	32873.4	855466	954233	225035	389402	1.55883e+06	978.176	1.94921e+06	10183.2	39378.1	49561.3	7401.76	51112.3	0	124962	460698	585413	510259	326761	4.23451e+06	149811	0.864307	249884	0.744777
2005	24033	Prince Georges	MD	8723.1	49025.9	66325.7	124075	840513	632920	2346.47	0	32857.2	668123	928255	226430	394564	1.52486e+06	984.654	1.92041e+06	14534.4	39010.8	53545.2	7234.31	41439.7	0	122089	419498	598037	473043	300099	3.96695e+06	101921	0.901064	206262	0.772861
2006	24033	Prince Georges	MD	8431.32	49769.3	65874.1	124075	836644	614276	2326.5	0	32841	649444	914283	229509	399461	1.48875e+06	991.163	1.8892e+06	19600.6	38597.9	58198.4	7058.58	31767.1	0	119252	405269	609099	463467	276645	3.89491e+06	73391.2	0.925693	183649	0.788526
2007	24033	Prince Georges	MD	8153.73	50054.2	65866.8	124075	832699	686465	2306.2	0	32824.8	721596	894974	233102	404089	1.45047e+06	991.924	1.85555e+06	24750.1	38120	62870.1	6826.46	22094.6	0	116461	407851	610750	470721	249976	3.91542e+06	64058.5	0.933205	180699	0.785538
2008	24033	Prince Georges	MD	7990.09	50249.1	65835.5	124075	830514	795580	2316.43	0	32808.6	830705	873120	222303	408453	1.41003e+06	992.791	1.81948e+06	24894.8	37564.7	62459.5	6682.89	12422	0	114117	363547	618631	426006	245654	3.94716e+06	29762.1	0.967037	137949	0.825108
2009	24033	Prince Georges	MD	7823.72	50465.5	65785.5	124075	834560	748626	2306.17	0	32785.5	783717	851551	211232	412548	1.36745e+06	993.728	1.78099e+06	24618.5	37036.6	61655.1	6524.22	2749.4	0	111862	344077	628685	405732	241097	3.84675e+06	19380.3	0.977748	118750	0.843559
2010	24033	Prince Georges	MD	7638.24	50757.7	65678.8	124075	863420	686648	2283.76	0	32751.1	721682	824758	199493	416380	1.3227e+06	994.585	1.74008e+06	24595.8	36504.5	61100.3	6394.48	14553.8	0	109578	381907	635297	443007	226699	3.77316e+06	61587	0.930516	151501	0.804959
2011	24033	Prince Georges	MD	7449.08	51071.4	65554.3	124075	873679	545132	2260.98	0	32775.4	580169	785779	187612	419944	1.2758e+06	995.322	1.69674e+06	23571.8	35949.9	59521.7	6249.17	12356.6	0	107282	394277	641048	453799	216033	3.59403e+06	93142.8	0.894026	173472	0.77519
2012	24033	Prince Georges	MD	7253.35	51420.1	65401.3	124075	881870	512337	2267.17	0	32800.7	547405	824358	175363	419954	1.21108e+06	995.937	1.63203e+06	21286.2	35422	56708.1	6082.79	588.143	0	104989	375798	645978	432506	207725	3.47173e+06	16211.8	0.980713	86585.7	0.882289
2013	24033	Prince Georges	MD	7395.04	51602.8	65076.9	124075	890117	438927	2260.98	0	32778.4	473966	750772	165812	419962	1.14636e+06	995.783	1.56732e+06	19730.6	35725	55455.6	6508.42	224.815	0	112318	367719	657320	423175	217632	3.34592e+06	95708.2	0.886934	149203	0.796771
2014	24033	Prince Georges	MD	7638.91	51647.9	64788	124075	899223	482152	2260.98	0	32820.9	517234	731469	155989	419966	1.08165e+06	995.116	1.50261e+06	16594.4	34895.5	51489.9	6884.79	224.708	0	119268	327055	667482	378544	246817	3.31957e+06	105611	0.873834	142332	0.801714
2015	24033	Prince Georges	MD	7784.79	51664.1	64625.8	124075	905737	382850	2099.05	0	32836.5	417785	741006	146237	419966	1.01693e+06	994.723	1.43789e+06	12712	34067	46779	7260.46	224.708	0	126203	335429	667677	382208	263092	3.17592e+06	120652	0.859977	140686	0.808709
2016	24033	Prince Georges	MD	7928.1	51680.7	64465.9	124075	907939	374716	8053.11	0	32791.1	415560	751488	136876	419975	952219	994.329	1.37319e+06	8252.51	33240.9	41493.4	7589.97	224.708	0	133198	338152	667910	379646	287652	3.13154e+06	136688	0.846102	140366	0.814079
2017	24033	Prince Georges	MD	8068.92	51698	64307.8	124075	908801	370074	8031.11	0	32809.6	410914	774340	127872	419987	887504	993.931	1.30849e+06	3105.38	32439.7	35545.1	7999.6	224.708	0	140126	368615	664440	404160	306630	3.10263e+06	161606	0.827334	149351	0.81233
2018	24033	Prince Georges	MD	7833.39	51791.6	64449.8	124075	909308	397403	8575.77	0	32867.7	438847	763117	127833	419808	866640	994.414	1.28744e+06	4290.95	31435.2	35726.2	7817.87	0	0	137539	352023	667451	387749	302761	3.09207e+06	146151	0.839265	136446	0.823195
2019	24033	Prince Georges	MD	7579.1	51951.2	64544.5	124075	909327	640840	7628.39	0	32941.2	681409	749547	131688	419630	845771	994.933	1.2664e+06	5357.71	30500.2	35857.9	7685.32	239.779	0	134995	335410	669669	371268	296701	3.29313e+06	130714	0.851505	127408	0.829044
1985	24035	Queen Annes	MD	51646	6085.08	35806.6	93537.6	28722	29689.1	10269.6	0	28531	68489.6	5.26219e+06	174270	317685	988547	1100.15	1.30733e+06	173218	132860	306078	16819	176867	0	205927	2.96436e+06	75102.1	3.27044e+06	2.39883e+06	7.13701e+06	1.33423e+06	0.797734	1.30257e+06	0.79617
1986	24035	Queen Annes	MD	51746.5	6275.22	35515.9	93537.6	29805	28425.9	10269.6	0	29349.2	68044.6	5.086e+06	165191	318832	986320	1100.89	1.30625e+06	184079	128532	312612	16399	176867	0	202226	2.60482e+06	78355	2.91743e+06	2.36241e+06	6.74889e+06	1.11809e+06	0.819782	1.08106e+06	0.81988
1987	24035	Queen Annes	MD	51851.7	6435.42	35250.5	93537.6	31095	30156.5	10269.6	0	30167.4	70593.4	4.91267e+06	156254	320028	983746	1101.76	1.30488e+06	195378	121917	317295	15979.4	176867	0	198556	2.56893e+06	81814.6	2.88623e+06	2.32428e+06	6.68377e+06	1.21912e+06	0.80118	1.17682e+06	0.801656
1988	24035	Queen Annes	MD	51786.2	6624.46	35126.9	93537.6	32291	29160.7	10297.7	0	30985.6	70444	4.90129e+06	162243	321242	980834	1103.01	1.30318e+06	215600	106396	321996	15304.4	176867	0	191178	2.47414e+06	85327.1	2.79613e+06	2.42532e+06	6.69571e+06	1.23222e+06	0.799101	1.20328e+06	0.797507
1989	24035	Queen Annes	MD	51711.7	6829.7	34996.2	93537.6	33284	31012.4	10269.6	0	31803.8	73085.8	5.09515e+06	168245	322544	977575	1104.12	1.30122e+06	236743	99627.2	336370	14629.3	176867	0	183799	2.48752e+06	88582	2.82389e+06	2.60167e+06	6.90308e+06	1.23297e+06	0.80516	1.21742e+06	0.801863
1990	24035	Queen Annes	MD	51651.5	7001.95	34884.1	93537.6	33953	34511.7	10269.6	0	32622.1	77403.4	5.35099e+06	174238	323871	973285	1105.47	1.29826e+06	259232	94327.7	353560	13952	176867	0	176403	2.83792e+06	91941.3	3.19148e+06	2.83465e+06	7.50768e+06	1.56783e+06	0.773397	1.56566e+06	0.767789
1991	24035	Queen Annes	MD	51596.1	7171.07	34770.5	93537.6	34082	38447.1	10269.6	0	33230.3	81947	5.45381e+06	180155	325244	967944	1107.01	1.29429e+06	284686	87219.6	371905	13276.9	176867	0	169024	2.91762e+06	95384.9	3.28953e+06	2.96987e+06	7.74431e+06	1.68795e+06	0.763651	1.69908e+06	0.756326
1992	24035	Queen Annes	MD	51506.1	7398.27	34633.2	93537.6	34579	37677.9	10297.7	0	33838.5	81814.1	5.58023e+06	185939	326637	961548	1108.13	1.28929e+06	314130	81391.2	395521	12601.9	176867	0	161646	3.42542e+06	98745.5	3.82094e+06	3.04633e+06	8.34973e+06	2.15802e+06	0.721123	2.18231e+06	0.711967
1993	24035	Queen Annes	MD	51422.5	7561.01	34554.1	93537.6	34901	40871.3	10269.6	0	34446.7	85587.6	5.90288e+06	169907	328118	954098	1108.12	1.28332e+06	334492	78937.4	413430	12260.4	176867	0	158768	3.5596e+06	101715	3.97303e+06	3.20679e+06	8.66271e+06	2.14061e+06	0.73387	2.15175e+06	0.727099
1994	24035	Queen Annes	MD	51345.8	7707.41	34484.4	93537.6	35396	30842.2	10269.6	0	35054.9	76166.7	6.14745e+06	153982	329622	945601	1108.1	1.27633e+06	368249	77936.8	446186	11913.1	176867	0	155815	3.68218e+06	104712	4.12836e+06	3.34925e+06	8.94673e+06	2.18599e+06	0.737684	2.18416e+06	0.73291
1995	24035	Queen Annes	MD	51281.2	7825.85	34430.6	93537.6	35691	39537.7	10269.6	0	35663.1	85470.4	6.37716e+06	138195	331173	936043	1108.18	1.26832e+06	389981	76272	466254	11557.4	176867	0	152962	3.72577e+06	107817	4.19203e+06	3.48622e+06	9.15141e+06	2.14878e+06	0.747971	2.13402e+06	0.745131
1996	24035	Queen Annes	MD	51211.2	7947.14	34379.2	93537.6	36460	43735.7	10297.7	0	36271.3	90304.7	6.57833e+06	122523	332745	925436	1108.36	1.25929e+06	418301	74924.5	493225	11210.1	176867	0	150009	3.51271e+06	110904	4.00594e+06	3.71256e+06	9.19021e+06	1.97903e+06	0.768734	1.95154e+06	0.767877
1997	24035	Queen Annes	MD	51133.4	8077.17	34327.1	93537.6	37648	49760.7	10269.6	0	36879.5	96909.8	6.78422e+06	106936	334404	913777	1108.52	1.24929e+06	449373	84783.5	534157	10868.7	176867	0	147131	3.42838e+06	114037	3.96254e+06	3.92784e+06	9.36148e+06	1.93562e+06	0.778021	1.89542e+06	0.7789
1998	24035	Queen Annes	MD	50765.7	8269.71	34502.2	93537.6	38461	49413	7963.66	0	37487.7	94864.4	6.7831e+06	112659	336086	901062	1109.55	1.23826e+06	426879	89703.7	516583	11216.3	176867	0	151342	3.56608e+06	117935	4.08266e+06	3.90621e+06	9.45115e+06	2.02856e+06	0.769787	1.98988e+06	0.77023
1999	24035	Queen Annes	MD	50393.5	8472.21	34671.9	93537.6	39127	44138.1	5619.51	0	38096	87853.6	6.75259e+06	118454	337815	887295	1110.61	1.22622e+06	424540	95354.4	519894	11563.9	176867	0	155557	3.92267e+06	121664	4.44256e+06	3.82398e+06	9.71384e+06	2.32954e+06	0.743503	2.29244e+06	0.743189
2000	24035	Queen Annes	MD	50012.6	8686.33	34838.7	93537.6	40563	44923.8	5634.9	0	38704.2	89262.9	6.82064e+06	124377	339566	872477	1111.59	1.21315e+06	395696	101029	496725	11913.2	176867	0	159777	3.86065e+06	125145	4.35737e+06	3.92434e+06	9.72119e+06	2.2689e+06	0.750383	2.2335e+06	0.749881
2001	24035	Queen Annes	MD	49648.7	8881.51	35007.4	93537.6	41295	55919.5	5619.34	0	39347.3	100886	6.75113e+06	130438	341404	856604	1112.61	1.19912e+06	365371	110188	475558	12260.3	167193	0	163983	3.55922e+06	128756	4.03478e+06	3.88025e+06	9.35604e+06	1.96376e+06	0.774666	1.93022e+06	0.774268
2002	24035	Queen Annes	MD	49308.5	9099.68	35129.5	93537.6	42600	59717.7	5619.16	0	39990.5	105327	6.73875e+06	136587	343263	839673	1109.54	1.18405e+06	338214	122383	460597	12607.9	168533	0	168194	3.97885e+06	133423	4.43944e+06	3.81258e+06	9.68742e+06	2.30505e+06	0.745124	2.27344e+06	0.743855
2003	24035	Queen Annes	MD	48932.4	9338.14	35267.1	93537.6	43800	72285.2	5617.15	0	40633.6	118536	6.79758e+06	172222	347656	821698	1106.53	1.17046e+06	463070	108512	571582	12490.5	169873	0	166782	2.92949e+06	138324	3.50107e+06	3.74052e+06	8.6814e+06	1.22252e+06	0.847568	1.22796e+06	0.843638
2004	24035	Queen Annes	MD	48537.7	9609.86	35390.1	93537.6	44562	73314.9	5630.49	0	41276.8	120222	6.90689e+06	208422	362375	802665	1103.45	1.16614e+06	588091	100882	688972	12373.6	171213	0	165380	3.67444e+06	143398	4.36341e+06	3.69047e+06	9.49602e+06	1.91692e+06	0.782756	1.95997e+06	0.773635
2005	24035	Queen Annes	MD	48141.3	9886.92	35509.4	93537.6	45056	58322.6	5615.11	0	41920	105858	6.8471e+06	245337	377128	782581	1100.37	1.16081e+06	682019	93321.6	775340	12253.6	172553	0	163944	3.38773e+06	148407	4.16307e+06	3.50725e+06	9.09765e+06	1.58404e+06	0.812121	1.66543e+06	0.798549
2006	24035	Queen Annes	MD	47768.2	10132.8	35636.6	93537.6	45957	58569.7	5615.11	0	42563.1	106748	6.91653e+06	283554	391938	761444	1097.39	1.15448e+06	777605	84564.2	862169	11812.2	173893	0	162875	3.3328e+06	153287	4.19497e+06	3.40029e+06	9.02159e+06	1.43062e+06	0.82861	1.5513e+06	0.810454
2007	24035	Queen Annes	MD	47448.1	10249.6	35840	93537.6	46831	40701.3	5616.47	0	43206.3	89524.1	7.03865e+06	323630	406792	739249	1098.92	1.14714e+06	948810	75040	1.02385e+06	11694.9	175633	0	161463	3.54373e+06	155456	4.56758e+06	3.23874e+06	9.21013e+06	1.51047e+06	0.823319	1.67263e+06	0.800584
2008	24035	Queen Annes	MD	47623.6	10275.8	35638.2	93537.6	47465	12992.2	5633.24	0	43831.5	62456.9	7.20602e+06	281501	421690	716008	1098.61	1.1388e+06	844508	69518.1	914026	10846.4	178164	0	154900	3.25708e+06	155904	4.1711e+06	3.38251e+06	8.92162e+06	1.08174e+06	0.869477	1.20834e+06	0.851424
2009	24035	Queen Annes	MD	47774.2	10315.7	35447.6	93537.6	47958	17068.4	4376.72	0	44379.5	65824.6	7.20886e+06	240276	436632	691707	1098.24	1.12944e+06	748982	63941.1	812923	10166.2	179544	0	148126	3.11047e+06	156201	3.92339e+06	3.43223e+06	8.71725e+06	871182	0.892181	963332	0.87855
2010	24035	Queen Annes	MD	47905.3	10363.6	35268.6	93537.6	47798	15019.9	3115.02	0	44880.3	63015.3	7.19684e+06	199874	451620	666358	1097.83	1.11908e+06	665872	58419.4	724292	9575.88	249725	0	141304	3.45403e+06	156526	4.17832e+06	3.50494e+06	9.03146e+06	1.2003e+06	0.857058	1.25887e+06	0.847517
2011	24035	Queen Annes	MD	48021	10411.7	35104.9	93537.6	48262	11691.2	3115.02	0	44886.2	59692.4	7.15364e+06	160440	466651	639956	1097.4	1.1077e+06	708219	52820.5	761039	8662.52	176283	0	134764	3.6409e+06	156900	4.40194e+06	3.57156e+06	9.30646e+06	1.52274e+06	0.824496	1.54842e+06	0.818721
2012	24035	Queen Annes	MD	48122.6	10460.2	34954.8	93537.6	48503	10582.1	3123.55	0	44901.4	58607	7.08062e+06	121900	471200	610233	1096.98	1.08253e+06	657461	47278.9	704740	7890.11	122829	0	128149	3.09523e+06	157346	3.79997e+06	3.56994e+06	8.67628e+06	973805	0.879097	967555	0.877931
2013	24035	Queen Annes	MD	48172.8	10518.1	34846.7	93537.6	48527	13979.9	3115.02	0	45171.2	62266.1	6.41831e+06	114333	475747	580513	1096.85	1.05736e+06	694779	50963.3	745742	7952.61	138292	0	127711	2.82513e+06	160484	3.57087e+06	3.36876e+06	8.2277e+06	1.19302e+06	0.843257	1.17965e+06	0.84237
2014	24035	Queen Annes	MD	49616.5	10539.7	33381.4	93537.6	48793	16043.7	3115.02	0	45155.5	64314.2	6.66676e+06	100692	480295	550793	1091.12	1.03218e+06	660709	54631.7	715341	7851.42	136676	0	127462	2.80356e+06	161616	3.51891e+06	3.6876e+06	8.47247e+06	1.21414e+06	0.845939	1.18737e+06	0.846859
2015	24035	Queen Annes	MD	49737.3	10539.7	33260.6	93537.6	48991	10797.3	3115.02	0	45166.3	59078.6	6.8826e+06	93396.7	484856	521077	1090.37	1.00702e+06	745081	58313.8	803395	7914.48	136654	0	127032	2.74222e+06	161603	3.54562e+06	3.88977e+06	8.67101e+06	1.21471e+06	0.849986	1.18108e+06	0.851815
2016	24035	Queen Annes	MD	49854.9	10539.7	33143	93537.6	49074	8079.13	3123.55	0	45178.8	56381.4	7.16271e+06	86339.4	489404	491355	1089.64	981848	807260	64260.8	871520	8260.15	136675	0	126336	2.88096e+06	161599	3.75248e+06	4.10177e+06	9.06234e+06	1.34061e+06	0.842342	1.30062e+06	0.844739
2017	24035	Queen Annes	MD	49969.9	10539.7	33028	93537.6	49667	10051.8	3115.02	0	45283.8	58450.7	7.52623e+06	79490.9	493952	461638	1088.9	956679	862889	71942.5	934831	8150.65	136765	0	126095	3.23206e+06	160013	4.16689e+06	4.17295e+06	9.52314e+06	1.45021e+06	0.838442	1.40361e+06	0.841406
2018	24035	Queen Annes	MD	49931.5	10540	33066.1	93537.6	50251	17031.3	3115.02	0	45205.8	65352.1	7.51738e+06	79539.3	492581	452230	1088.91	945900	843319	60851.8	904170	8031.2	138742	0	122711	3.24889e+06	161708	4.15306e+06	4.20826e+06	9.54231e+06	1.471e+06	0.836344	1.42783e+06	0.838949
2019	24035	Queen Annes	MD	49897.6	10540.3	33099.8	93537.6	50381	13414.7	3115.02	0	45332.3	61862.1	7.52419e+06	77946.8	491207	442821	1088.92	935117	840201	54424	894625	7392.05	138594	0	119848	3.1572e+06	161799	4.05183e+06	4.24842e+06	9.46641e+06	1.39416e+06	0.843675	1.35226e+06	0.846308
1985	24037	St. Marys	MD	19935.4	11870.2	58146.9	89952.5	64618	48460.6	633.137	0	73378.3	122472	1.9374e+06	319590	177096	1.05635e+06	1185.64	1.23463e+06	10857.6	118897	129754	10432.4	20912.5	0	163383	892774	147747	1.02253e+06	777065	3.31488e+06	298940	0.866326	455147	0.780436
1986	24037	St. Marys	MD	19583	12278	58091.5	89952.5	66570	57488.7	633.137	0	75229.7	133352	1.87952e+06	311895	180800	1.05635e+06	1188.81	1.23834e+06	11119.4	122661	133781	10377.1	20912.5	0	162778	751938	154302	885718	804841	3.22693e+06	243151	0.885451	392268	0.799852
1987	24037	St. Marys	MD	19232.7	12680.5	58039.3	89952.5	69083	70186.5	2100.99	0	77081.1	149369	1.82171e+06	304301	184256	1.05635e+06	1191.98	1.2418e+06	11386.9	126423	137810	10322.3	20912.5	0	162180	705165	161123	842975	828934	3.23452e+06	277629	0.867754	419750	0.783317
1988	24037	St. Marys	MD	19027.4	13011.6	57913.6	89952.5	71785	78096.4	3618.77	0	78932.5	160648	1.79351e+06	295246	187622	1.05635e+06	1194.96	1.24517e+06	10292.7	126108	136401	10180	20912.5	0	160143	685881	167010	822282	832507	3.2378e+06	284559	0.863065	419663	0.781189
1989	24037	St. Marys	MD	18827.2	13316.9	57808.5	89952.5	74130	87476.1	3760.71	0	80783.9	172021	1.81254e+06	286174	190417	1.05635e+06	1197.99	1.24797e+06	9142.41	124620	133762	10036.7	20912.5	0	158072	683114	172864	816877	862550	3.28232e+06	285913	0.86375	414015	0.786631
1990	24037	St. Marys	MD	18619	13642.5	57691	89952.5	75974	101274	6336.6	0	82635.3	190246	1.8322e+06	276921	193123	1.05635e+06	1201.02	1.25068e+06	7913.99	123107	131021	9894.8	20912.5	0	156043	771764	178503	902786	887744	3.41985e+06	372999	0.830854	493878	0.758985
1991	24037	St. Marys	MD	18403.6	13999.1	57549.8	89952.5	76361	93820.3	8814.68	0	84118.1	186753	1.79563e+06	267614	195579	1.05576e+06	1204.01	1.25254e+06	6579.17	121625	128204	9751.52	20912.5	0	153972	763436	184044	891640	894607	3.41933e+06	400605	0.817595	514247	0.748197
1992	24037	St. Marys	MD	18192	14346.2	57414.3	89952.5	77952	93739.7	8838.83	0	85600.9	188179	1.80148e+06	258330	197944	1.05452e+06	1206.99	1.25367e+06	5086.7	120119	125206	9609.26	20912.5	0	151936	879822	190024	1.00503e+06	910866	3.55738e+06	519653	0.776121	626046	0.711392
1993	24037	St. Marys	MD	18041.5	14605	57306	89952.5	78815	95471	8782.86	0	87083.7	191338	1.87711e+06	258372	199741	1.05265e+06	1204.28	1.2536e+06	4601.9	109494	114096	9766.16	20912.5	0	155447	901598	196183	1.01569e+06	954245	3.62082e+06	499465	0.789838	602389	0.728791
1994	24037	St. Marys	MD	17881.6	14890.2	57180.7	89952.5	77994	84879.1	8734.86	0	88566.4	182180	1.94723e+06	258284	201451	1.04918e+06	1201.55	1.25183e+06	4225.24	98915.2	103140	9934.22	20912.5	0	158981	949016	202157	1.05216e+06	985699	3.68396e+06	498218	0.796267	597521	0.738671
1995	24037	St. Marys	MD	17724.3	15180.7	57047.6	89952.5	78737	73322.1	8734.6	0	90049.2	172106	1.97233e+06	258222	202909	1.04351e+06	1198.81	1.24762e+06	3825.62	88293.6	92119.2	10097.5	20912.5	0	162455	956871	208043	1.04899e+06	986283	3.67314e+06	470990	0.807234	566757	0.751517
1996	24037	St. Marys	MD	17572.1	15466.2	56914.2	89952.5	79222	118189	8122.38	0	91532	217843	2.03306e+06	258251	204277	1.03565e+06	1196.08	1.24112e+06	3425.66	77717.1	81142.8	10265.1	20912.5	0	165981	935588	213938	1.01673e+06	1.02371e+06	3.72361e+06	415582	0.830281	507852	0.777518
1997	24037	St. Marys	MD	17419.9	15745.1	56787.5	89952.5	80633	95564.4	7306.05	0	93014.7	195885	2.06371e+06	258269	205073	1.02558e+06	1193.39	1.23185e+06	3019.5	66071.3	69090.8	10430.5	20912.5	0	169492	943704	220124	1.01279e+06	1.02471e+06	3.69579e+06	381612	0.843942	470390	0.793311
1998	24037	St. Marys	MD	17388.3	15966.9	56597.3	89952.5	83165	105713	7151.46	0	94497.5	207362	2.05661e+06	252836	205783	1.01332e+06	1190.52	1.2203e+06	2605.04	59156.2	61761.3	10216.8	20912.5	0	165630	988423	225555	1.05018e+06	1.02188e+06	3.73549e+06	416746	0.831506	503951	0.781624
1999	24037	St. Marys	MD	17366	16168.4	56418.2	89952.5	84967	56474.3	7119.87	0	95980.3	159574	2.04347e+06	247625	206242	998862	1187.66	1.20629e+06	2215.35	52734.6	54950	10003.2	20912.5	0	161768	1.08338e+06	230595	1.13833e+06	1.01748e+06	3.76227e+06	506759	0.801289	592616	0.751884
2000	24037	St. Marys	MD	17336.7	16381.3	56234.5	89952.5	86211	47750	7116.59	0	97463.1	152330	2.04465e+06	242286	206612	982206	1184.76	1.19e+06	1835.62	45823.6	47659.2	9788.48	20912.5	0	157887	1.07044e+06	235376	1.1181e+06	1.03854e+06	3.74414e+06	498999	0.803826	583398	0.755467
2001	24037	St. Marys	MD	17296.3	16612.8	56043.4	89952.5	87468	49170	7012.81	0	98931.7	155115	2.00707e+06	236794	206410	963351	1181.83	1.17094e+06	184690	38914.5	223605	9574.84	31414.4	0	154025	863500	240053	1.0871e+06	1.02423e+06	3.68702e+06	483214	0.80596	565983	0.757739
2002	24037	St. Marys	MD	17243.1	16951.1	55758.4	89952.5	89897	23599.6	5108.69	0	100400	129109	2.04505e+06	231178	206122	942300	1178.72	1.1496e+06	116852	32005	148857	9361.64	39528.7	0	150171	1.01226e+06	245965	1.16112e+06	1.07068e+06	3.76583e+06	557060	0.78592	638068	0.73977
2003	24037	St. Marys	MD	17147.8	17288	55516.8	89952.5	92664	35536.1	3253.05	0	101869	140658	2.04521e+06	237826	205584	919049	1175.74	1.12581e+06	80388.4	32054.3	112443	9381.46	47643.1	0	150338	746771	252432	859214	1.07456e+06	3.46206e+06	253301	0.889797	340790	0.841358
2004	24037	St. Marys	MD	17070.3	17587.8	55294.5	89952.5	94959	40670.3	3300.83	0	103338	147309	2.05604e+06	244740	204793	893602	1172.84	1.09957e+06	127420	32130.7	159551	9394.94	55757.5	0	150526	902279	259626	1.06183e+06	1.05551e+06	3.63324e+06	420274	0.830282	514488	0.77879
2005	24037	St. Marys	MD	16995.7	17878.9	55078	89952.5	96982	52481.4	3331	0	104806	160619	2.08291e+06	251645	208090	865958	1169.96	1.07522e+06	131319	32218.8	163538	9446.86	63871.8	0	150679	835466	266805	999004	1.06724e+06	3.57834e+06	336949	0.860757	437915	0.807016
2006	24037	St. Marys	MD	16920.8	18172.7	54859	89952.5	98653	36325.9	3331	0	106275	145932	2.10643e+06	258650	211299	836116	1167.07	1.04858e+06	114406	32288.2	146694	9439.3	71986.2	0	150880	823973	273685	970667	1.06776e+06	3.51607e+06	279911	0.882703	387681	0.826577
2007	24037	St. Marys	MD	16871.8	18390.5	54690.2	89952.5	100401	38656.8	3331	0	107740	149728	2.09682e+06	265994	214256	804078	1171.86	1.01951e+06	202993	32323.3	235316	9472.13	80056.8	0	151043	788223	277326	1.02354e+06	1.02933e+06	3.5089e+06	298090	0.875532	413041	0.815925
2008	24037	St. Marys	MD	16893.1	18599.6	54459.8	89952.5	101664	35752.8	3341.51	0	109200	148295	2.10651e+06	250674	216978	769841	1176.32	987995	90738.8	30802.1	121541	9043.08	88094.7	0	146946	759636	280035	881177	1.06434e+06	3.37088e+06	171272	0.924808	275001	0.870943
2009	24037	St. Marys	MD	16911.5	18806.1	54234.9	89952.5	102999	38904.3	3333.76	0	110620	152858	2.11981e+06	235457	219436	733401	1180.76	954018	216594	28839.3	245433	8678.94	96028.6	0	142739	662882	282640	908315	1.07607e+06	3.38258e+06	186452	0.919154	279169	0.870965
2010	24037	St. Marys	MD	16932.6	19002.1	54017.9	89952.5	105151	55384.5	3296.17	0	111982	170663	2.10431e+06	220409	221657	694772	1185.22	917614	8067.66	27787.8	35855.5	8346.43	50801.8	0	138587	880787	285467	916642	1.07035e+06	3.36908e+06	193773	0.915681	275595	0.87238
2011	24037	St. Marys	MD	16939.4	19214.7	53798.5	89952.5	107558	52336.4	3257.96	0	112320	167914	2.08166e+06	205350	223618	653943	1189.65	878750	13687.1	26267.3	39954.4	7866.87	12790	0	134496	949736	288337	989690	1.06322e+06	3.39578e+06	271004	0.88481	341858	0.845883
2012	24037	St. Marys	MD	16938.4	19433.2	53580.9	89952.5	108805	62907.1	3266.89	0	112672	178846	2.19395e+06	190350	224642	623156	1194.05	848992	13205.4	24763.5	37969	7357.96	11551.3	0	130531	920778	291315	958747	1.04444e+06	3.32969e+06	99411.4	0.956652	159230	0.926379
2013	24037	St. Marys	MD	16673.8	19807.7	53471	89952.5	109228	85688.1	3257.96	0	112851	201797	2.01941e+06	183597	225668	592368	1201.64	819237	32641.9	24612.9	57254.8	6964.51	12317	0	126207	830356	301833	887611	1.05787e+06	3.27532e+06	203913	0.908285	261303	0.875399
2014	24037	St. Marys	MD	16917.9	19821.7	53213	89952.5	109926	88332	3257.96	0	112944	204534	2.02827e+06	176978	226695	561581	1200.14	789477	151242	24464.2	175707	6451.25	11624.3	0	122021	707598	305286	883305	1.15135e+06	3.3404e+06	276654	0.879973	331611	0.848087
2015	24037	St. Marys	MD	16801.4	19877.6	53273.5	89952.5	110965	151821	3257.96	0	113116	268195	2.02544e+06	173701	227720	530794	1200.62	759715	51513.8	24318.4	75832.1	5819.43	11669.7	0	117887	754354	305766	830186	1.17151e+06	3.34119e+06	235817	0.895714	291631	0.863938
2016	24037	St. Marys	MD	16659.7	19966.9	53326	89952.5	111689	70073.2	3266.89	0	113260	186600	2.05298e+06	168707	228748	500007	1201.18	729956	110638	24173.8	134812	5466.7	11686	0	113540	710424	307241	845236	1.21636e+06	3.29086e+06	257123	0.888696	312290	0.857828
2017	24037	St. Marys	MD	16511.9	20060	53380.6	89952.5	112413	17091.3	3257.96	0	113444	133794	2.077e+06	163036	229773	469219	1201.79	700194	136966	24033.4	160999	4859.67	11821.7	0	109430	749080	306362	910079	1.22205e+06	3.27734e+06	292869	0.87642	346475	0.846722
2018	24037	St. Marys	MD	16405.9	20138.4	53408.2	89952.5	112664	17221.3	3265.38	0	113619	134105	2.09182e+06	163002	229604	458731	1202.18	689537	141326	21699.8	163026	4813.38	10622.4	0	108830	741945	310197	904971	1.23673e+06	3.28036e+06	284253	0.880369	338425	0.850733
2019	24037	St. Marys	MD	16293.2	20223.9	53435.4	89952.5	113510	17171.5	3131.51	0	113942	134245	2.08241e+06	158903	229432	448240	1202.57	678875	0.000181846	13674.4	13674.4	4654.09	10622.4	0	108296	793853	311663	807528	1.23695e+06	3.17391e+06	193103	0.915139	243709	0.887548
1985	24039	Somerset	MD	16743.5	5282.37	35592.5	57618.4	19710	22622.1	2543.6	0	10522.2	35687.9	1.84214e+06	70393.1	252116	565167	2555.53	819839	1.23794e+06	95715	1.33365e+06	4450.32	0	0	63557.2	562679	67910.3	1.89633e+06	1.24285e+06	4.06707e+06	1.59811e+06	0.535467	1.60494e+06	0.524699
1986	24039	Somerset	MD	16845.7	5357.69	35415	57618.4	19991	21239.6	2543.6	0	10679.9	34463.1	1.81777e+06	66646.5	253593	565038	2555.45	821186	1.24617e+06	95336.1	1.3415e+06	4203.28	0	0	59749.3	504001	69783.2	1.8455e+06	1.23418e+06	4.00932e+06	1.561e+06	0.537998	1.5679e+06	0.527603
1987	24039	Somerset	MD	16940.1	5437.83	35240.5	57618.4	20157	22489.9	2543.6	0	10837.6	35871.2	1.79312e+06	62897.5	255197	564815	2555.54	822568	1.2997e+06	94932	1.39463e+06	3953.99	0	0	55903.7	507124	71716.2	1.90176e+06	1.22404e+06	4.0599e+06	1.62966e+06	0.523878	1.63666e+06	0.513896
1988	24039	Somerset	MD	16673.4	5594.04	35351	57618.4	22319	33897.3	2550.57	0	10995.4	47443.3	1.73702e+06	60080.3	256907	564501	2557.8	823966	1.3807e+06	86016	1.46672e+06	3988.32	0	0	57391.1	500670	74341.7	1.96739e+06	1.18057e+06	4.0977e+06	1.70603e+06	0.5045	1.70872e+06	0.495307
1989	24039	Somerset	MD	16406.9	5751.48	35460	57618.4	23216	38957	2559.27	0	11153.1	52669.4	1.74789e+06	57235.4	258779	564094	2560.04	825433	1.44834e+06	76075.3	1.52441e+06	4019.56	0	0	58849.1	512233	76914.2	2.03665e+06	1.1797e+06	4.17539e+06	1.76163e+06	0.498042	1.76001e+06	0.489949
1990	24039	Somerset	MD	16141.7	5905.99	35570.7	57618.4	23440	40738	2575.19	0	11310.9	54624.1	1.77223e+06	54353.8	260759	563597	2562.49	826918	1.51966e+06	66132.8	1.58579e+06	4051.21	0	0	60292.8	595100	79463.6	2.18089e+06	1.19085e+06	4.3368e+06	1.89075e+06	0.483823	1.88481e+06	0.476832
1991	24039	Somerset	MD	15873.9	6067.5	35677	57618.4	23469	27349.5	2660.09	0	11269.9	41279.4	1.74596e+06	51447.2	262864	563007	2565.06	828437	1.61865e+06	56189.1	1.67484e+06	4082.44	0	0	61750.8	606632	82071.6	2.28147e+06	1.17948e+06	4.41682e+06	2.00427e+06	0.46556	1.99397e+06	0.459407
1992	24039	Somerset	MD	15605.6	6230.31	35782.5	57618.4	23303	20758.3	2753.91	0	11228.9	34741.1	1.75285e+06	48574.5	265073	562325	2567.58	829966	1.72459e+06	46265.3	1.77086e+06	4116.77	0	0	63238.2	707546	84813.2	2.4784e+06	1.18684e+06	4.61888e+06	2.19972e+06	0.443471	2.18506e+06	0.438192
1993	24039	Somerset	MD	15585.8	6300.31	35732.3	57618.4	23522	27194	2746.39	0	11187.9	41128.2	1.85833e+06	52064.5	267446	561551	2566.79	831563	1.68166e+06	39533.8	1.72119e+06	4000.58	0	0	61954.5	735990	86871.6	2.45718e+06	1.25055e+06	4.67129e+06	2.1356e+06	0.465289	2.12571e+06	0.459379
1994	24039	Somerset	MD	15564.5	6371.41	35682.5	57618.4	23860	28898.8	2746.39	0	11146.8	42792	1.95005e+06	55517	269926	560685	2566.02	833177	1.66082e+06	32810.5	1.69364e+06	3527.86	0	0	60998.1	792089	88881.7	2.48572e+06	1.29089e+06	4.74499e+06	2.11193e+06	0.480074	2.10645e+06	0.473517
1995	24039	Somerset	MD	15546.2	6433.7	35638.5	57618.4	24426	28896.2	2730.72	0	11105.8	42732.7	2.02475e+06	58946.3	272530	559451	2565.4	834546	1.61409e+06	26100.3	1.64019e+06	3414.34	0	0	59786.1	832740	90900.4	2.47293e+06	1.3124e+06	4.75693e+06	2.04485e+06	0.49753	2.04401e+06	0.490248
1996	24039	Somerset	MD	15528.7	6493.02	35596.7	57618.4	24455	31246.1	3291.88	0	11064.8	45602.8	2.05322e+06	62374	275242	557137	2564.77	834944	1.58808e+06	19374.2	1.60745e+06	3294.2	0	0	58485.7	799247	92907.9	2.4067e+06	1.32262e+06	4.70607e+06	1.95892e+06	0.511751	1.96281e+06	0.503545
1997	24039	Somerset	MD	15505.9	6562.73	35549.8	57618.4	24748	30187.7	4985.55	0	11023.8	46197.1	2.06674e+06	65775.7	278116	553742	2564.01	834422	1.55889e+06	12271.9	1.57116e+06	3174.17	0	0	57197.3	785962	94936.5	2.35712e+06	1.32554e+06	4.66139e+06	1.89698e+06	0.521414	1.90556e+06	0.512211
1998	24039	Somerset	MD	15415.7	6653.27	35549.5	57618.4	24745	25228.7	4898.75	0	10982.8	41110.3	2.03232e+06	67221.9	281096	549265	2563.39	832924	1.60501e+06	12577.3	1.61759e+06	3351.05	0	0	60432.4	817267	97079.3	2.43485e+06	1.28364e+06	4.69295e+06	1.96877e+06	0.507941	1.97556e+06	0.498672
1999	24039	Somerset	MD	15328.4	6739.02	35551	57618.4	24647	20369.5	3644.48	0	10941.8	34955.9	1.99879e+06	68652.8	284200	543707	2562.82	830470	1.743e+06	12866.9	1.75587e+06	3901.92	0	0	63279.5	904178	99076.7	2.66005e+06	1.23188e+06	4.86033e+06	2.17666e+06	0.4787	2.18204e+06	0.469372
2000	24039	Somerset	MD	15243	6821.68	35553.7	57618.4	24747	22236.2	3654.47	0	10900.8	36791.5	1.9505e+06	70084.6	287412	537071	2562.29	827045	1.76255e+06	13169.9	1.77572e+06	4084.85	0	0	66510.4	883647	101048	2.65937e+06	1.18693e+06	4.81527e+06	2.18044e+06	0.472168	2.18401e+06	0.462651
2001	24039	Somerset	MD	15158.6	6903.63	35556.2	57618.4	25156	28422.2	3644.48	0	10960.4	43027.1	1.90288e+06	71546.2	290787	529351	2561.76	822700	1.6853e+06	13458.4	1.69876e+06	4265.62	0	0	69725.8	793909	103034	2.49267e+06	1.15886e+06	4.62456e+06	2.03414e+06	0.48333	2.03596e+06	0.473544
2002	24039	Somerset	MD	15070.3	6978.25	35569.8	57618.4	25373	23920.8	3644.48	0	11020	38585.3	1.94514e+06	73013	294268	520553	2561.12	817382	1.65347e+06	13758.5	1.66723e+06	4230.37	0	0	73174.9	892302	104806	2.55953e+06	1.18971e+06	4.71425e+06	2.09041e+06	0.482001	2.09024e+06	0.472476
2003	24039	Somerset	MD	14939.4	7065.64	35613.3	57618.4	25411	23404	3644.48	0	11079.6	38128	1.98749e+06	85888.3	300375	510673	2560.63	813609	1.74116e+06	12570.8	1.75373e+06	3861.38	0	0	67203	676022	106880	2.42975e+06	1.18236e+06	4.57459e+06	1.90211e+06	0.510974	1.9208e+06	0.497488
2004	24039	Somerset	MD	14811	7150.89	35656.6	57618.4	25622	20891	3654.47	0	11139.2	35684.6	2.01879e+06	98871.2	308928	499713	2560.2	811201	1.5823e+06	11391.9	1.5937e+06	3472.98	0	0	61348	890179	109165	2.48387e+06	1.15129e+06	4.59468e+06	1.88558e+06	0.517059	1.9231e+06	0.499586
2005	24039	Somerset	MD	14685	7232.98	35700.4	57618.4	25551	20885.5	3644.48	0	11198.8	35728.8	2.06592e+06	112194	317610	487672	2559.68	807841	1.54557e+06	10153	1.55572e+06	3106.31	0	0	55403.3	847069	111246	2.40279e+06	1.15576e+06	4.51647e+06	1.75327e+06	0.540932	1.81006e+06	0.519085
2006	24039	Somerset	MD	14561.7	7312.97	35743.7	57618.4	25853	19035.1	3644.48	0	11258.3	33937.9	2.08415e+06	126055	326415	474552	2559.13	803526	1.57556e+06	8872.63	1.58443e+06	2745.17	0	0	49519.3	853708	113051	2.43814e+06	1.11105e+06	4.50244e+06	1.71698e+06	0.548298	1.79351e+06	0.521935
2007	24039	Somerset	MD	14466.7	7359.52	35792.2	57618.4	26220	19144.9	3976.12	0	11317.9	34438.9	2.08162e+06	140397	335345	460350	2559.33	798254	1.56928e+06	7478.78	1.57676e+06	2378.81	0	0	43557.4	901909	113674	2.47867e+06	1.04723e+06	4.47465e+06	1.68762e+06	0.552264	1.78446e+06	0.521037
2008	24039	Somerset	MD	14505.2	7380.62	35732.6	57618.4	26131	17859.4	4325.08	0	11372.4	33556.9	2.13075e+06	124140	344401	445068	2559.86	792029	1.49483e+06	6241.22	1.50107e+06	2223.84	0	0	40961.4	821612	113938	2.32268e+06	1.09438e+06	4.35881e+06	1.52602e+06	0.582688	1.60919e+06	0.554956
2009	24039	Somerset	MD	14540.5	7404.43	35673.5	57618.4	25959	14195.6	4313.26	0	11095	29603.8	2.15819e+06	107985	353577	428705	2560.39	784842	1.45373e+06	5003.04	1.45874e+06	2069.08	0	0	38363.5	781886	114147	2.24062e+06	1.13308e+06	4.30436e+06	1.45128e+06	0.597924	1.5209e+06	0.574109
2010	24039	Somerset	MD	14573.2	7429.05	35616.2	57618.4	26470	11384	4313.26	0	10891	26588.3	2.14268e+06	92024	362883	411260	2560.87	776704	1.61154e+06	3768.45	1.61531e+06	1912.1	0	0	35723	881209	114320	2.49652e+06	1.12227e+06	4.53831e+06	1.70763e+06	0.556495	1.76393e+06	0.537582
2011	24039	Somerset	MD	14604.9	7452.98	35560.6	57618.4	26253	9725.02	4313.26	0	10738.4	24776.7	2.1386e+06	76232.9	372314	392736	2561.45	767611	1.9527e+06	2533.24	1.95524e+06	1758.09	0	0	33124.3	941842	114544	2.89708e+06	1.13237e+06	4.93814e+06	2.11789e+06	0.502433	2.161e+06	0.488323
2012	24039	Somerset	MD	14634.3	7477.67	35506.5	57618.4	26034	7939.94	4325.08	0	10582.2	22847.3	2.10755e+06	60542.4	375750	375475	2562.05	753786	2.09265e+06	1300.02	2.09395e+06	1605.13	0	0	30539	852636	114835	2.94658e+06	1.11121e+06	4.95087e+06	2.17159e+06	0.492518	2.20159e+06	0.481808
2013	24039	Somerset	MD	14679.9	7489.14	35449.4	57618.4	25960	7848.55	3981.62	0	10420.6	22250.7	1.89392e+06	57166.5	379178	358210	2561.73	739949	2.0744e+06	2337.11	2.07674e+06	1457.29	0	0	27960	777893	116762	2.85463e+06	1.01944e+06	4.7545e+06	2.19599e+06	0.463071	2.2252e+06	0.452185
2014	24039	Somerset	MD	15034.4	7496.17	35087.9	57618.4	25577	8188.3	3644.48	0	10375.5	22208.3	1.97037e+06	51426.4	382613	340949	2561.12	726123	1.70078e+06	3095.49	1.70388e+06	1334.96	0	0	25381.6	729993	117271	2.43387e+06	1.14811e+06	4.44892e+06	1.82579e+06	0.519043	1.85184e+06	0.508898
2015	24039	Somerset	MD	15068.3	7499.24	35050.9	57618.4	25684	7205.31	3644.48	0	10328.3	21178.1	1.97892e+06	48339.8	386043	323688	2561.07	712292	1.6143e+06	3833.8	1.61814e+06	1188.08	0	0	22803.5	670619	117326	2.28875e+06	1.20979e+06	4.35053e+06	1.72804e+06	0.533839	1.75357e+06	0.524022
2016	24039	Somerset	MD	15099.7	7502.37	35016.3	57618.4	25837	9428.95	3654.47	0	10282	23365.4	2.08923e+06	45332.6	389471	306423	2561.03	698455	1.70194e+06	4604.67	1.70655e+06	1047.44	0	0	20291.6	705803	117397	2.41235e+06	1.29552e+06	4.54814e+06	1.82131e+06	0.534256	1.84635e+06	0.52539
2017	24039	Somerset	MD	15134.5	7505.39	34978.5	57618.4	25913	8751.51	3644.48	0	10237.9	22633.9	2.16219e+06	42325.1	392908	289161	2560.94	684629	1.47975e+06	5351.25	1.4851e+06	902.739	0	0	17709.5	944539	116935	2.42964e+06	1.33756e+06	4.59231e+06	1.80188e+06	0.545447	1.8265e+06	0.537169
2018	24039	Somerset	MD	15032.8	7508.91	35076.7	57618.4	25675	9229.37	3644.48	0	10239.4	23113.3	2.14843e+06	42801	391347	283432	2561.36	677341	1.61142e+06	4185.56	1.6156e+06	825.509	0	0	16543.7	943517	117618	2.55912e+06	1.31923e+06	4.69725e+06	1.92251e+06	0.527748	1.94877e+06	0.519344
2019	24039	Somerset	MD	14976.6	7512.32	35129.5	57618.4	25616	7137.65	3467.07	0	10576.2	21180.9	2.14262e+06	43194.5	389781	277706	2561.77	670050	1.76689e+06	2425.4	1.76932e+06	746.933	0	0	15370.2	752197	117675	2.52151e+06	1.31092e+06	4.64209e+06	1.87868e+06	0.532819	1.9065e+06	0.52408
1985	24041	Talbot	MD	36967.4	5519.19	24074.7	66561.2	27588	39736.4	132.997	0	20319.3	60188.7	4.0817e+06	142984	234420	709449	1142.62	945012	235215	69660.3	304876	9282.44	115890	0	120999	1.86054e+06	64714	2.16541e+06	2.31875e+06	5.56336e+06	1.04768e+06	0.79575	1.06966e+06	0.786425
1986	24041	Talbot	MD	36704.9	5704.21	24152.1	66561.2	28129	43965.5	132.997	0	20741.8	64840.3	3.89463e+06	143100	235715	708416	1143.79	945275	245315	67516.3	312831	8912.67	115890	0	115404	1.64225e+06	67332.1	1.95508e+06	2.19559e+06	5.23704e+06	892090	0.813632	919786	0.803099
1987	24041	Talbot	MD	36450.3	5876.24	24234.7	66561.2	28645	41064.9	132.997	0	21164.2	62362.1	3.70735e+06	143274	237000	707155	1145.04	945300	259996	65108.8	325105	8543.81	115890	0	109805	1.62448e+06	70073.1	1.94959e+06	2.06684e+06	5.1027e+06	935911	0.798437	969381	0.786172
1988	24041	Talbot	MD	36381.4	6010.76	24169	66561.2	29326	35163.2	133.362	0	21586.7	56883.3	3.65111e+06	126742	238263	705668	1145.81	945077	266141	60934.4	327075	7885.15	115890	0	102045	1.54143e+06	72324	1.86851e+06	2.1206e+06	5.07127e+06	955980	0.792498	980677	0.782316
1989	24041	Talbot	MD	36315.2	6140.35	24105.7	66561.2	30019	27550.6	133.144	0	22009.1	49692.9	3.74906e+06	110231	239547	703952	1146.57	944645	258929	55927.9	314857	7228.67	115890	0	94300.9	1.53915e+06	74482.4	1.85401e+06	2.24917e+06	5.17923e+06	963190	0.795599	979120	0.787975
1990	24041	Talbot	MD	36255.1	6259.2	24046.9	66561.2	30549	34069.3	133.293	0	22431.6	56634.1	3.86834e+06	93753.9	240810	702010	1147.36	943967	249791	50916.3	300707	6569.62	115890	0	86532.9	1.76202e+06	76571.5	2.06273e+06	2.37235e+06	5.51882e+06	1.16682e+06	0.768265	1.17404e+06	0.762754
1991	24041	Talbot	MD	36186.4	6392.02	23982.8	66561.2	30661	28976.5	133.293	0	22746	51855.7	3.88785e+06	77281.9	242061	699842	1148.17	943051	244521	45909.9	290431	5913.14	115630	0	78788.6	1.80101e+06	78656.9	2.09144e+06	2.44172e+06	5.61264e+06	1.23618e+06	0.758749	1.23467e+06	0.75528
1992	24041	Talbot	MD	36106	6538.5	23916.7	66561.2	31217	35173.4	133.658	0	23060.4	58367.4	3.98634e+06	60765.5	243291	697164	1148.89	941604	239221	40883	280104	5254.48	115890	0	71029	2.1146e+06	80882.3	2.3947e+06	2.53597e+06	6.01678e+06	1.52551e+06	0.723231	1.51524e+06	0.721504
1993	24041	Talbot	MD	36051.1	6620.99	23889.1	66561.2	31329	41623.7	133.293	0	23374.8	65131.7	4.25833e+06	70815.2	244542	693642	1148.55	939333	276176	41009.9	317186	5192.72	115890	0	70047.5	2.19257e+06	83113.6	2.50975e+06	2.70021e+06	6.30273e+06	1.52982e+06	0.735697	1.53059e+06	0.732325
1994	24041	Talbot	MD	35995.3	6704.46	23861.5	66561.2	31632	36540.8	133.293	0	23689.2	60363.3	4.47844e+06	80838.4	245769	689277	1148.22	936195	321393	41142.1	362536	5130	115890	0	69048.3	2.29871e+06	85298.5	2.66125e+06	2.81734e+06	6.56558e+06	1.57486e+06	0.739834	1.58665e+06	0.734862
1995	24041	Talbot	MD	35937.1	6789.78	23834.3	66561.2	32082	32790.6	133.146	0	24003.6	56927.4	4.64271e+06	90823.7	246988	684069	1147.93	932205	363056	41289.2	404346	5068.64	115890	0	68054.6	2.33997e+06	87444.1	2.74431e+06	2.89133e+06	6.71728e+06	1.56367e+06	0.748054	1.58644e+06	0.741552
1996	24041	Talbot	MD	35878.2	6876.59	23806.5	66561.2	32514	38326.7	133.362	0	24318	62778.1	4.79318e+06	100762	248186	678014	1147.65	927348	410525	41427.4	451953	5005.92	115890	0	67055.3	2.25766e+06	89578.7	2.70961e+06	2.97738e+06	6.77171e+06	1.46012e+06	0.766504	1.49382e+06	0.758525
1997	24041	Talbot	MD	35810.6	6977.42	23773.2	66561.2	32578	41464.4	132.997	0	24632.4	66229.8	4.85557e+06	110638	249403	671116	1147.26	921666	459838	41213.4	501051	4944.17	115890	0	66073.9	2.22659e+06	91733.8	2.72765e+06	2.97639e+06	6.78861e+06	1.40979e+06	0.774986	1.45436e+06	0.765399
1998	24041	Talbot	MD	35548.1	7123.21	23889.9	66561.2	32919	40145.8	540.501	0	24946.8	65633.1	4.80325e+06	111376	250597	663373	1148	915118	443975	41991.7	485966	4609.63	115890	0	62221.8	2.33784e+06	94312.4	2.82381e+06	2.90701e+06	6.81049e+06	1.47791e+06	0.764708	1.52706e+06	0.754449
1999	24041	Talbot	MD	35305.2	7248.48	24007.6	66561.2	33350	36912.7	540.501	0	25261.2	62714.4	4.77396e+06	112246	251783	654783	1148.99	907715	449244	42796.9	492041	4280.77	115890	0	58445.3	2.58731e+06	96808.3	3.07935e+06	2.85402e+06	7.00489e+06	1.69871e+06	0.737557	1.75251e+06	0.726778
2000	24041	Talbot	MD	35073.9	7359.17	24128.2	66561.2	33812	38609.2	377.14	0	25575.6	64561.9	4.73136e+06	113644	252946	645352	1150	899448	425709	43693	469402	3947.2	115890	0	54609	2.57043e+06	99109	3.03983e+06	2.82169e+06	6.92859e+06	1.65812e+06	0.740492	1.71716e+06	0.728936
2001	24041	Talbot	MD	34841.4	7478.71	24241.2	66561.2	34103	42475.7	283.804	0	25810.7	68570.1	4.62147e+06	115137	254130	635076	1151	890358	394906	44249.6	439155	3617.9	165916	0	50824.4	2.36924e+06	101370	2.8084e+06	2.7239e+06	6.59621e+06	1.4271e+06	0.76406	1.49141e+06	0.751338
2002	24041	Talbot	MD	34595	7658.04	24308.2	66561.2	34360	31403.2	1781.44	0	26045.8	59230.4	4.62085e+06	116978	255293	623955	1147.76	880395	364157	45013.1	409170	3283.36	184120	0	46972.4	2.61807e+06	104149	3.02724e+06	2.74616e+06	6.82046e+06	1.6565e+06	0.736114	1.72651e+06	0.722889
2003	24041	Talbot	MD	34551	7765.65	24244.6	66561.2	34563	49949.9	3255.03	0	26280.8	79485.7	4.74505e+06	127596	256445	611991	1143.13	869580	338254	43175.3	381430	3383.79	202324	0	48089	1.94552e+06	105943	2.32695e+06	2.82459e+06	6.20993e+06	905371	0.839769	984879	0.824202
2004	24041	Talbot	MD	34539.5	7818.53	24203.3	66561.2	35201	41998.4	734.315	0	26515.9	69248.7	4.85988e+06	139610	261924	599181	1138.63	862244	283995	41271.3	325266	3481.09	220528	0	49151.8	2.5224e+06	107477	2.84766e+06	2.84418e+06	6.73429e+06	1.32796e+06	0.785392	1.41841e+06	0.768938
2005	24041	Talbot	MD	34537.6	7858.4	24165.2	66561.2	35657	57968.1	1976.55	0	26751	86695.6	4.86191e+06	151418	268561	585528	1134.23	855223	276317	39530.4	315847	3580.1	246319	0	50244.5	2.36178e+06	109110	2.67763e+06	2.77738e+06	6.50961e+06	1.08651e+06	0.817344	1.18769e+06	0.798635
2006	24041	Talbot	MD	34548	7868.69	24144.6	66561.2	36063	57435.4	2246.61	0	26986.1	86668.1	4.88934e+06	164524	275187	571028	1129.75	847345	265018	37451.8	302470	3677.85	264523	0	51315.4	2.378e+06	110202	2.68047e+06	2.66669e+06	6.39505e+06	948355	0.837546	1.06156e+06	0.816541
2007	24041	Talbot	MD	34547.7	7868.74	24144.8	66561.2	36077	41677.5	2300.79	0	27221.2	71199.5	4.90142e+06	173496	281804	555685	1130.86	838620	226653	35228.3	261882	3649.27	282582	0	52552.6	2.51163e+06	110490	2.77351e+06	2.553e+06	6.35048e+06	912341	0.843072	1.03328e+06	0.820648
2008	24041	Talbot	MD	34778.7	7868.8	23913.7	66561.2	36112	18028.3	1611.04	0	27371.1	47010.5	5.0407e+06	154509	288414	539497	1129.82	829041	250663	33492.4	284155	3656.59	300739	0	53255.1	2.29096e+06	110715	2.57512e+06	2.65553e+06	6.22107e+06	675789	0.881783	777042	0.862792
2009	24041	Talbot	MD	34990.5	7868.85	23701.9	66561.2	36262	16217.6	2485.88	0	27545	46248.5	5.10746e+06	136537	295016	522464	1128.78	818608	242270	32675.7	274946	3720.5	319004	0	53925.1	2.18839e+06	110687	2.46333e+06	2.71867e+06	6.16127e+06	558205	0.901476	640817	0.885808
2010	24041	Talbot	MD	35181.9	7868.91	23510.5	66561.2	37782	16746.8	1816.29	0	27748.6	46311.7	5.11811e+06	119379	301610	504590	1127.75	807327	244887	30927.2	275814	3778.3	221256	0	54513.8	2.4917e+06	110571	2.76751e+06	2.72311e+06	6.45861e+06	853151	0.857124	918017	0.844844
2011	24041	Talbot	MD	35349.6	7869.09	23342.5	66561.2	37941	13331.8	1699.58	0	27793.2	42824.6	5.16278e+06	102919	308195	485868	1126.67	795190	273328	29217.2	302545	3842.26	291939	0	55183.8	2.66421e+06	110500	2.96676e+06	2.76919e+06	6.68831e+06	1.05007e+06	0.830985	1.0978e+06	0.821718
2012	24041	Talbot	MD	35492.4	7869.36	23199.5	66561.2	37983	13263.1	1077.39	0	27849	42189.5	5.19762e+06	87226	311254	463513	1125.55	775892	287908	27486.3	315395	3903.66	202372	0	55832.2	2.48156e+06	110408	2.79695e+06	2.71568e+06	6.44503e+06	783969	0.868936	815362	0.862404
2013	24041	Talbot	MD	35014.9	8051.08	23495.3	66561.2	37898	14527.8	1123.9	0	27979.8	43631.5	4.64696e+06	85194.5	314314	441154	1130.13	756598	280387	25100.4	305488	3669.4	69268.5	0	54553.8	2.15273e+06	114718	2.45821e+06	2.6186e+06	5.99543e+06	881829	0.840502	912469	0.833316
2014	24041	Talbot	MD	35393.8	8115.07	23052.3	66561.2	37529	13198.3	5210.89	0	27786.4	46195.6	4.7359e+06	75740.9	317377	418797	1126.05	737300	248880	23551.1	272432	3485.96	71802.5	0	53220.9	2.04329e+06	115462	2.31572e+06	2.84297e+06	6.06113e+06	867472	0.845187	889992	0.839645
2015	24041	Talbot	MD	35072.5	8174.25	23314.5	66561.2	37414	12400.7	903.482	0	27597.6	40901.9	4.8425e+06	77263.6	320439	396439	1129.82	718007	283169	20526.2	303695	3301.84	71807.8	0	51892.3	1.98127e+06	115849	2.28496e+06	3.00129e+06	6.16432e+06	873384	0.847201	898755	0.841321
2016	24041	Talbot	MD	34735.9	8256.15	23569.2	66561.2	37123	11283	1025.88	0	27393.7	39702.7	4.92702e+06	77938.5	323499	374081	1133.8	698714	262485	17516.3	280001	3118.9	71857.2	0	50558.9	1.98301e+06	116626	2.26301e+06	3.12129e+06	6.24246e+06	871883	0.849647	899262	0.843561
2017	24041	Talbot	MD	34377.2	8356.45	23827.6	66561.2	37020	9120.45	134.812	0	27146.9	36402.2	4.99228e+06	77583.3	326560	351722	1138.01	679420	243241	14496.9	257738	3054.4	71830	0	49126.9	2.07986e+06	118780	2.3376e+06	3.13012e+06	6.30537e+06	874879	0.850886	903335	0.844735
2018	24041	Talbot	MD	34379.2	8361.24	23820.8	66561.2	36968	12859.4	134.812	0	27183.1	40177.3	5.00025e+06	76129	325723	344447	1137.83	671308	258679	13211.7	271891	2889.97	61673	0	46154.9	2.03889e+06	119804	2.31078e+06	3.13168e+06	6.27664e+06	834512	0.856976	864486	0.850657
2019	24041	Talbot	MD	34373.6	8366.03	23821.6	66561.2	37181	15863.8	746.168	0	27285.1	43895.1	5.00554e+06	74679.4	324879	337172	1137.64	663189	288836	12483.5	301319	2673.14	70151.1	0	43218.4	2.03199e+06	119845	2.33331e+06	3.13086e+06	6.29377e+06	843744	0.855753	875205	0.84926
1985	24043	Washington	MD	45695.9	15097.1	60246.7	121040	115603	180141	32.0584	0	93417.5	273590	4.76946e+06	1.36723e+06	609616	1.5894e+06	2024.64	2.20104e+06	126372	547984	674357	79650.6	0	0	979967	1.95291e+06	184454	2.62726e+06	1.36753e+06	6.73353e+06	1.0355e+06	0.821618	1.42276e+06	0.705126
1986	24043	Washington	MD	45490	15443.9	60106	121040	116607	173510	32.0584	0	94313.1	267855	4.76208e+06	1.3486e+06	607824	1.56802e+06	2024.83	2.17787e+06	123332	563371	686703	79485.6	0	0	976002	1.74197e+06	190039	2.42867e+06	1.43586e+06	6.57978e+06	896193	0.841614	1.26879e+06	0.729023
1987	24043	Washington	MD	45291.1	15781.4	59967.2	121040	117926	203779	32.0584	0	95208.7	299020	4.75542e+06	1.33011e+06	605844	1.546e+06	2025.03	2.15387e+06	120243	581733	701976	79292.1	0	0	972082	1.74432e+06	195886	2.4463e+06	1.49647e+06	6.67083e+06	964611	0.831363	1.32264e+06	0.721429
1988	24043	Washington	MD	44733.5	16217.1	60089.2	121040	118237	222369	32.1462	0	96104.3	318505	4.69096e+06	1.3081e+06	603641	1.52334e+06	2026.14	2.12901e+06	118867	568177	687044	78819.3	0	0	970881	1.7052e+06	202596	2.39225e+06	1.51462e+06	6.63579e+06	972868	0.828231	1.31009e+06	0.720838
1989	24043	Washington	MD	44175.9	16655.7	60208.2	121040	119792	208650	32.0584	0	97000	305682	4.68145e+06	1.28604e+06	601339	1.50004e+06	2027.28	2.10341e+06	117432	552383	669815	78348	0	0	969703	1.69483e+06	209143	2.36465e+06	1.53476e+06	6.59599e+06	954602	0.830626	1.27094e+06	0.727637
1990	24043	Washington	MD	43643.3	17070.2	60326.3	121040	121393	177494	32.0584	0	97895.6	275422	4.66252e+06	1.26471e+06	598807	1.4761e+06	2028.55	2.07694e+06	115896	536906	652802	77678.3	0	0	968675	1.89658e+06	215637	2.54938e+06	1.54745e+06	6.74251e+06	1.15114e+06	0.801994	1.44718e+06	0.701304
1991	24043	Washington	MD	43147.4	17440.8	60451.7	121040	121951	251598	32.0584	0	98782.5	350412	4.60929e+06	1.24423e+06	596094	1.45153e+06	2029.96	2.04965e+06	114232	519437	633670	77155	0	0	967540	1.90609e+06	222547	2.53976e+06	1.56591e+06	6.80544e+06	1.19384e+06	0.794276	1.47053e+06	0.695894
1992	24043	Washington	MD	42732.8	17792.7	60514.2	121040	124097	273692	32.1462	0	99669.4	373394	4.62661e+06	1.22608e+06	593157	1.42631e+06	2031.54	2.0215e+06	112372	502572	614944	76468.5	0	0	966562	2.24044e+06	229135	2.85538e+06	1.57924e+06	7.13512e+06	1.48754e+06	0.756706	1.74706e+06	0.660606
1993	24043	Washington	MD	42730.9	17903.8	60405.2	121040	126061	242778	32.0584	0	100556	343366	4.63048e+06	1.22586e+06	590115	1.40046e+06	2030.53	1.9926e+06	104713	507729	612442	76168.2	0	0	961675	2.19916e+06	233474	2.8116e+06	1.56327e+06	7.02048e+06	1.4088e+06	0.766728	1.67298e+06	0.670518
1994	24043	Washington	MD	42734.6	18000.4	60304.8	121040	126829	231487	32.0584	0	101443	332963	4.6225e+06	1.2255e+06	586850	1.37396e+06	2029.58	1.96284e+06	97045.6	518358	615404	75889	0	0	956705	2.18637e+06	237930	2.80177e+06	1.55035e+06	6.96175e+06	1.37862e+06	0.770273	1.64741e+06	0.673418
1995	24043	Washington	MD	42757.4	18085.6	60196.7	121040	127651	223418	32.0584	0	102330	325780	4.63993e+06	1.22571e+06	583400	1.34683e+06	2028.65	1.93226e+06	89355.6	521927	611283	75704.9	0	0	951737	2.17301e+06	241979	2.7843e+06	1.53482e+06	6.89484e+06	1.31278e+06	0.779464	1.58675e+06	0.682711
1996	24043	Washington	MD	42691.3	18224.8	60123.8	121040	128729	243367	32.1462	0	103217	346616	4.61949e+06	1.2289e+06	579724	1.31906e+06	2027.92	1.90081e+06	81644.8	528682	610327	75503.5	0	0	946689	2.02983e+06	246091	2.64016e+06	1.52662e+06	6.7358e+06	1.16369e+06	0.79878	1.4459e+06	0.701043
1997	24043	Washington	MD	42598.4	18357.2	60084.2	121040	129382	226586	32.0584	0	104104	330722	4.64925e+06	1.23451e+06	575949	1.29065e+06	2027.32	1.86862e+06	73907.3	534858	608766	75084	0	0	941931	2.00771e+06	250690	2.61648e+06	1.51719e+06	6.65879e+06	1.08328e+06	0.811029	1.37586e+06	0.712799
1998	24043	Washington	MD	42684.6	18437.4	59917.8	121040	129890	221922	32.0584	0	104991	326945	4.79728e+06	1.21533e+06	571944	1.2616e+06	2025.77	1.83557e+06	72577	536683	609260	75701.7	0	0	958790	2.11359e+06	254249	2.72285e+06	1.57335e+06	6.78867e+06	1.10431e+06	0.812879	1.36085e+06	0.72468
1999	24043	Washington	MD	42570.2	18609.6	59860	121040	130476	172472	32.0584	0	105878	278382	4.94122e+06	1.20483e+06	567760	1.23191e+06	2024.85	1.80169e+06	71235.8	534505	605741	75718	0	0	976210	2.32571e+06	258426	2.93145e+06	1.62929e+06	6.97496e+06	1.22868e+06	0.800858	1.4573e+06	0.719409
2000	24043	Washington	MD	42469.9	18757.6	59812.4	121040	131923	202319	32.1462	0	106765	309116	5.11353e+06	1.19478e+06	563345	1.20157e+06	2024	1.76694e+06	69871.4	532189	602061	76447.5	0	0	992965	2.33665e+06	262566	2.93871e+06	1.70246e+06	7.05625e+06	1.13987e+06	0.817719	1.34169e+06	0.744948
2001	24043	Washington	MD	42355.3	18919.7	59764.8	121040	133000	147588	32.0584	0	108224	255845	5.25379e+06	1.18446e+06	558834	1.17061e+06	2023.15	1.73147e+06	133998	530906	664904	76263.1	17228.7	0	1.01058e+06	2.12303e+06	266623	2.78793e+06	1.78206e+06	6.90019e+06	931964	0.849337	1.10584e+06	0.786318
2002	24043	Washington	MD	42137.4	19348	59554.4	121040	134583	127314	455.347	0	109684	237453	5.37319e+06	1.17146e+06	554093	1.139e+06	2022.49	1.69512e+06	179596	536571	716167	76599.6	15444.7	0	1.02773e+06	2.29557e+06	273150	3.01174e+06	1.843e+06	7.13706e+06	1.09869e+06	0.830236	1.24243e+06	0.771787
2003	24043	Washington	MD	41778.8	19822.6	59438.5	121040	136379	164242	885.651	0	111143	276270	5.24948e+06	1.14054e+06	549172	1.10675e+06	2022.48	1.65795e+06	85784.4	516459	602243	73366.6	13651.6	0	999508	1.65546e+06	280395	2.2577e+06	1.82237e+06	6.36805e+06	401664	0.928923	542700	0.883331
2004	24043	Washington	MD	41505.1	20201.5	59333.3	121040	138765	151633	888.078	0	112602	265124	5.1806e+06	1.11164e+06	548270	1.07387e+06	2022.52	1.62416e+06	67819.1	509606	577425	70597.4	11858.6	0	970794	2.03053e+06	288367	2607952	1.76767e+06	6.62387e+06	722049	0.877674	862895	0.825037
2005	24043	Washington	MD	41327.6	20470.5	59241.7	121040	141195	131890	885.651	0	114062	246838	5.09695e+06	1.08484e+06	547809	1.04034e+06	2022.68	1.59017e+06	68175.9	494113	562289	67645	10065.5	0	942285	1.82951e+06	296475	2.39179e+06	1.73692e+06	6.32984e+06	516302	0.908021	658858	0.858946
2006	24043	Washington	MD	41174	20715.1	59150.8	121040	143234	150182	885.651	0	115521	266588	5.03908e+06	1.05981e+06	547163	1.00618e+06	2022.84	1.55537e+06	68542.2	486732	555274	64729.1	8272.43	0	913727	1.74321e+06	303352	2.29848e+06	1.68773e+06	6.17625e+06	389261	0.928291	535339	0.881421
2007	24043	Washington	MD	41106.7	20728.6	59204.5	121040	144999	133924	885.651	0	116981	251790	5.04331e+06	1.03709e+06	546334	971376	2023	1.51973e+06	90645.2	481983	572629	62353.1	6477.33	0	884642	1.77696e+06	303929	2.34959e+06	1.66214e+06	6.14953e+06	368494	0.931909	520941	0.88493
2008	24043	Washington	MD	41236.6	20741.2	59062.1	121040	145450	138397	462.45	0	118440	257300	5.09741e+06	1.02552e+06	545320	935929	2021.5	1.48327e+06	65443.8	475503	540947	61730.5	4682.76	0	896656	1.61951e+06	304508	2.16046e+06	1.7318e+06	5.99906e+06	196142	0.962947	325002	0.926084
2009	24043	Washington	MD	41360.4	20754	58925.4	121040	145910	125631	32.0584	0	119810	245473	5.15105e+06	1.01457e+06	544124	899845	2019.9	1.44599e+06	55008	457054	512062	61774.5	2890.21	0	907958	1.55153e+06	304469	2.06359e+06	1.80899e+06	5.93029e+06	122907	0.976695	229520	0.94743
2010	24043	Washington	MD	41485.5	20767.9	58786.4	121040	147430	139524	32.0584	0	121172	260728	5.19788e+06	1.00371e+06	542743	863125	2018.21	1.40789e+06	44535	458749	503284	60860.6	4.61669	0	920245	1.76497e+06	304067	2.26826e+06	1.85111e+06	6.1529e+06	323582	0.941396	407047	0.911535
2011	24043	Washington	MD	41602.6	20786.8	58650.4	121040	148766	100102	32.0584	0	120961	221095	5.19909e+06	992693	541175	825765	2016.4	1.36896e+06	34040	437560	471600	61098.8	6.40315	0	931354	1.95604e+06	303606	2.42763e+06	1.87723e+06	6.25962e+06	506957	0.911154	568296	0.880978
2012	24043	Washington	MD	41705.4	20806.7	58527.7	121040	149036	67215.9	32.1462	0	120742	187990	5.18517e+06	981864	543219	788195	2014.42	1.33343e+06	23568.3	430301	453870	61102.6	21549.6	0	942742	1.81294e+06	303130	2.26681e+06	1.90511e+06	6.05756e+06	388239	0.930341	427362	0.90771
2013	24043	Washington	MD	41486.1	20984.4	58569.3	121040	148994	58750	32.0584	0	120696	179478	4.92486e+06	950140	545264	750618	2013.75	1.2979e+06	99790	433556	533346	61999.2	7.74571	0	964705	1.64002e+06	310500	2.17336e+06	1.86366e+06	5.8869e+06	521029	0.904326	506464	0.88698
2014	24043	Washington	MD	41517.3	21022.2	58500.3	121040	149060	81907.5	32.0584	0	121199	203139	5.05293e+06	919573	547305	713046	2013.08	1.26236e+06	151591	460196	611787	63011.3	13.8779	0	986536	1.63904e+06	313354	2.25083e+06	1.89168e+06	5.98438e+06	508418	0.90858	441454	0.903503
2015	24043	Washington	MD	41380.4	21065.9	58593.6	121040	149116	68052	32.0584	0	121677	189761	5.09135e+06	890650	549350	675476	2014.16	1.22684e+06	209020	438916	647936	64434.5	13.5435	0	1.00805e+06	1.60909e+06	314109	2.25703e+06	1.90801e+06	5.96018e+06	500470	0.9105	383073	0.916429
2016	24043	Washington	MD	41232.9	21123.6	58683.3	121040	149665	68436.2	2657	0	122133	193226	5.15978e+06	859856	551393	637899	2015.28	1.19131e+06	253721	456300	710022	65037.8	21.1596	0	1.03029e+06	1.61003e+06	314958	2.32005e+06	1.91456e+06	5.99915e+06	510259	0.910008	339828	0.926757
2017	24043	Washington	MD	41075.6	21192.7	58771.5	121040	150288	54600.1	2649.74	0	122693	179943	5.12303e+06	827216	553435	600327	2016.41	1.15578e+06	302621	463781	766402	66350	9.45872	0	1.05184e+06	1.56929e+06	315571	2.33569e+06	1.92161e+06	5.97494e+06	577645	0.898671	353025	0.924062
2018	24043	Washington	MD	41010.6	21203.6	58825.6	121040	150926	67873.9	2698.27	0	122778	193350	5.13023e+06	815804	553891	588257	2016.7	1.14416e+06	307744	456487	764231	66096.4	13.2735	0	1.04765e+06	1.57329e+06	316811	2.33752e+06	1.95183e+06	6.00978e+06	593757	0.896269	361913	0.922608
2019	24043	Washington	MD	40908.8	21239.9	58891.1	121040	151049	58875.5	2694.72	0	123041	184611	5.13459e+06	802004	554348	576182	2016.98	1.13255e+06	288620	436052	724672	66159.7	2259.57	0	1.0431e+06	1.54957e+06	317400	2.27424e+06	1.98232e+06	5.95728e+06	547164	0.903698	306069	0.934018
1985	24045	Wicomico	MD	30127.7	8754.74	49058.3	87940.7	68358	115189	215.534	7.40668	69904.5	185316	3.46061e+06	136950	456368	837761	1280.38	1.29541e+06	2.41274e+06	109634	2.52237e+06	2951.17	0	0	48606.2	918181	94815.8	3.44055e+06	2.5491e+06	7.56815e+06	3.02101e+06	0.533911	3.10935e+06	0.516657
1986	24045	Wicomico	MD	29606.7	9092.3	49241.7	87940.7	69706	143989	215.597	7.40668	71285.9	215498	3.36964e+06	143283	463553	837761	1281.94	1.3026e+06	2.43375e+06	110721	2.54447e+06	2915.69	765.665	0	47965	804783	99236.8	3.34925e+06	2.48899e+06	7.45849e+06	2.95468e+06	0.532807	3.05e+06	0.51405
1987	24045	Wicomico	MD	29101.1	9410.87	49428.8	87940.7	70700	146670	215.725	7.40668	72667.4	219560	3.27951e+06	150365	470427	837761	1283.6	1.30947e+06	2.47474e+06	111826	2.58657e+06	2886.49	765.665	0	47406.9	790367	103732	3.37693e+06	2.42879e+06	7.44137e+06	3.00652e+06	0.521715	3.10947e+06	0.501577
1988	24045	Wicomico	MD	29083.9	9644.18	49212.6	87940.7	71952	152987	216.444	7.40668	74048.8	227260	3.17974e+06	134969	476883	837761	1283.98	1.31593e+06	2.50051e+06	109073	2.60959e+06	2998.27	765.665	0	49212.6	806979	107032	3.41656e+06	2.31498e+06	7.38477e+06	3.0358e+06	0.511579	3.12156e+06	0.493774
1989	24045	Wicomico	MD	29073.6	9855.44	49011.6	87940.7	73321	163147	217.914	7.40668	75430.2	238802	3.20159e+06	119057	483247	837761	1284.46	1.32229e+06	2.56183e+06	105298	2.66713e+06	3111.26	765.665	0	51036.5	852001	110469	3.51913e+06	2.2845e+06	7.4783e+06	3.08981e+06	0.508884	3.15783e+06	0.493967
1990	24045	Wicomico	MD	29087	10029.6	48824.2	87940.7	74339	170963	220.007	7.40668	76811.6	248002	3.22994e+06	103707	489193	837761	1284.93	1.32824e+06	2.60548e+06	101542	2.70703e+06	3225.72	765.665	0	52886	1.01929e+06	113638	3.72632e+06	2.25549e+06	7.67491e+06	3.24365e+06	0.498942	3.29447e+06	0.486899
1991	24045	Wicomico	MD	29090.8	10219.1	48630.8	87940.7	74743	136489	220.138	7.40668	77828.8	214545	3.14074e+06	88377.3	494828	837761	1285.34	1.33387e+06	2.68506e+06	97770.7	2.78283e+06	3339.15	765.665	0	54718	1.08424e+06	116755	3.86707e+06	2.13894e+06	7.67453e+06	3.36081e+06	0.483076	3.39447e+06	0.473467
1992	24045	Wicomico	MD	29081.4	10426	48433.3	87940.7	76414	131461	919.122	7.40668	78846	211233	3.15021e+06	73254.5	500044	837761	1285.7	1.33909e+06	2.76457e+06	94153.5	2.85873e+06	3453.61	765.665	0	57015.7	1.32e+06	119829	4.17873e+06	2.09627e+06	7.9486e+06	3.6242e+06	0.465016	3.64044e+06	0.458057
1993	24045	Wicomico	MD	29148.6	10556.7	48235.4	87940.7	77549	142667	1620.73	7.40668	79863.3	224159	3.31887e+06	77873.5	505168	837332	1285.69	1.34379e+06	2.76436e+06	80926.1	2.84529e+06	3513.63	1608.72	0	57668.8	1.38585e+06	123058	4.23114e+06	2.16791e+06	8.09356e+06	3.58283e+06	0.480877	3.60303e+06	0.473551
1994	24045	Wicomico	MD	29468.4	10625.2	47847.1	87940.7	79037	137530	1651.09	7.40668	80880.5	220069	3.45951e+06	81735.9	509874	836429	1284.8	1.34759e+06	2.80709e+06	67699.9	2.87479e+06	3574.02	1608.72	0	58328.2	1.47833e+06	125671	4.35313e+06	2.21174e+06	8.26177e+06	3.61482e+06	0.489022	3.63823e+06	0.481438
1995	24045	Wicomico	MD	29804.1	10687.4	47449.2	87940.7	80121	124160	1898.28	7.40668	81897.7	207964	3.51507e+06	85695.9	514270	835048	1284.14	1.3506e+06	2.82767e+06	54490.4	2.88216e+06	3633.46	1608.72	0	58953.2	1.53105e+06	128203	4.41321e+06	2.17415e+06	8.27776e+06	3.58854e+06	0.494828	3.61529e+06	0.486805
1996	24045	Wicomico	MD	30132.6	10756.4	47051.6	87940.7	81245	133765	2124.14	7.40668	82914.9	218811	3.53175e+06	89628.2	518248	831841	1283.61	1.35137e+06	2.86137e+06	41247.8	2.90262e+06	3693.86	1608.72	0	59612.6	1.48171e+06	130693	4.38432e+06	2.1337e+06	8.2226e+06	3.50849e+06	0.501652	3.5385e+06	0.493097
1997	24045	Wicomico	MD	30434.3	10841.1	46665.3	87940.7	81813	183793	2118.47	7.40668	83932.1	269851	3.52504e+06	93467.8	522132	826803	1283.04	1.35022e+06	2.89562e+06	27386	2.923e+06	3753.88	1608.72	0	60265.6	1.47626e+06	133170	4.39927e+06	2.07669e+06	8.23295e+06	3.47802e+06	0.503357	3.51122e+06	0.494264
1998	24045	Wicomico	MD	30223.8	11031	46685.9	87940.7	82334	252275	2118.6	7.40668	84949.3	339351	3.41871e+06	90021.5	525600	819937	1284.18	1.34682e+06	2.77739e+06	24338.4	2.80173e+06	3987.75	1608.72	0	64630.6	1.5343e+06	136771	4.33603e+06	1.95941e+06	8.12237e+06	3.40381e+06	0.501092	3.4292e+06	0.492563
1999	24045	Wicomico	MD	30019	11217.2	46704.5	87940.7	83103	216870	2118.73	7.40668	85966.6	304963	3.31498e+06	86582.3	528756	811240	1285.36	1.34128e+06	2.80736e+06	21316	2.82868e+06	4222.65	1608.72	0	69013.2	1.68821e+06	140182	4.51689e+06	1.83239e+06	8.13993e+06	3.56072e+06	0.48213	3.57829e+06	0.474298
2000	24045	Wicomico	MD	29808.3	11430.7	46701.7	87940.7	84644	199828	2124.67	7.40668	86983.8	288944	3.20156e+06	83161.6	531494	800711	1286.5	1.33349e+06	2.66111e+06	18299.1	2.67941e+06	4456.53	1608.72	0	73357.6	1.65894e+06	143337	4.33836e+06	1.72257e+06	7.83116e+06	3.38429e+06	0.486128	3.39409e+06	0.478834
2001	24045	Wicomico	MD	29627.3	11596.9	46716.5	87940.7	85304	168565	2118.98	7.40668	88028.7	258720	3.0877e+06	79637.2	534141	788356	1287.82	1.32378e+06	2.45539e+06	15280.1	2.47067e+06	4690.98	26692.7	0	77732	1.5281e+06	146903	3.99878e+06	1610288	7.34316e+06	3.04464e+06	0.503511	3.04655e+06	0.496822
2002	24045	Wicomico	MD	29361	11922.4	46657.3	87940.7	85995	212112	2720.51	7.40668	89073.7	303913	3.09267e+06	75923.3	536365	774172	1287.02	1.31182e+06	2.20933e+06	12243.4	2.22158e+06	4924.85	23699	0	82097	1.70423e+06	151720	3.9258e+06	1.60428e+06	7.30246e+06	2.95707e+06	0.511207	2.95089e+06	0.505517
2003	24045	Wicomico	MD	28406.7	12421.3	47112.7	87940.7	87346	206161	2776.47	7.40668	90118.6	299064	3.10066e+06	100410	538285	758159	1289.17	1.29773e+06	2.0437e+06	12163	2.05586e+06	4649.76	20705.3	0	77502.9	1.22249e+06	159217	3.27836e+06	1.62042e+06	6.65944e+06	2.2944e+06	0.574722	2.31731e+06	0.564216
2004	24045	Wicomico	MD	27487.4	12911.4	47541.9	87940.7	88665	207950	2784.25	7.40668	91163.6	301906	3.15241e+06	126671	541028	740313	1291.9	1.28263e+06	1.89172e+06	12100.7	1.90382e+06	4373.7	17711.6	0	72892.9	1.55429e+06	166984	3.45811e+06	1.62741e+06	6.84142e+06	2.40651e+06	0.567091	2.46028e+06	0.551536
2005	24045	Wicomico	MD	26625.2	13366.9	47948.6	87940.7	90489	242877	2776.84	7.40668	92208.6	337870	3.13982e+06	155492	543556	720640	1295.59	1.26549e+06	1.46802e+06	12023.3	1.48004e+06	4101.34	14717.9	0	68344.4	1.4447e+06	174744	2.92474e+06	1.59637e+06	6.30332e+06	1.83239e+06	0.631474	1.91954e+06	0.608567
2006	24045	Wicomico	MD	25765.4	13795	48380.4	87940.7	92224	233186	2777.09	0	93253.5	329217	3.15206e+06	187320	545777	699138	1299.95	1.24621e+06	1.34922e+06	11956.1	1.36118e+06	3824.84	11724.2	0	63726.3	1.45081e+06	182544	2.81199e+06	1.52609e+06	6.09988e+06	1.61449e+06	0.661288	1.73808e+06	0.630418
2007	24045	Wicomico	MD	25401.8	13940.7	48598.2	87940.7	93343	248993	2573.92	0	94298.5	345865	3.06742e+06	218149	547690	675805	1304.72	1.2248e+06	1.03579e+06	12246.9	1.04804e+06	3549.74	8780.45	0	59132.2	1.4592e+06	185075	2.50724e+06	1.43164e+06	5.69817e+06	1.284e+06	0.704924	1.44302e+06	0.663812
2008	24045	Wicomico	MD	25553.6	13978.4	48408.8	87940.7	93859	223332	2823.64	0	95230.3	321386	3.15601e+06	192918	549296	650644	1305.71	1.20125e+06	1.15337e+06	13720	1.16709e+06	3374.84	5483.98	0	56001.7	1.3418e+06	185677	2.50889e+06	1.49438e+06	5.71496e+06	1.25194e+06	0.715982	1.38886e+06	0.680866
2009	24045	Wicomico	MD	25683.4	14046.2	48211.1	87940.7	94222	127847	2718.66	0	96228.1	226793	3.2118e+06	167799	550590	623656	1306.6	1.17555e+06	883979	15139.8	899119	3195.66	2473.98	0	52821.5	1.28386e+06	186128	2.18298e+06	1.56536e+06	5.34001e+06	932307	0.775028	1.04728e+06	0.744021
2010	24045	Wicomico	MD	25807	14120.1	48013.6	87940.7	98733	206317	2318.51	0	97125	305761	3.22241e+06	142892	551569	594833	1307.47	1.14771e+06	1.06573e+06	16613.1	1.08234e+06	3020.76	1507.6	0	49690.9	1.4633e+06	186636	2.54564e+06	1.56377e+06	5.75253e+06	1.2731e+06	0.716806	1.36631e+06	0.692677
2011	24045	Wicomico	MD	25944.7	14169.8	47826.2	87940.7	100051	171544	2405.79	0	97166.2	271116	3.23917e+06	118232	552240	564188	1308.46	1.11774e+06	1.25169e+06	18062.9	1.26975e+06	2846.88	1496.88	0	46576	1.5749e+06	187422	2.84465e+06	1.59225e+06	6.01602e+06	1.57368e+06	0.673025	1.64534e+06	0.654795
2012	24045	Wicomico	MD	26079	14221.8	47639.9	87940.7	100556	156907	2312.72	0	97246	256466	3.22578e+06	93777.5	556568	538935	1309.44	1.09681e+06	1.35697e+06	19536.2	1.3765e+06	2669.3	1796.39	0	43401.7	1.45778e+06	188304	2.83428e+06	1.57539e+06	5.95392e+06	1.55216e+06	0.67514	1.60254e+06	0.661522
2013	24045	Wicomico	MD	26537	14170.2	47233.6	87940.7	100850	178957	2244.16	0	97837.5	279039	3.02918e+06	90391.1	560885	513685	1308.16	1.07588e+06	1.24866e+06	12457.8	1.26112e+06	2440.45	2121.02	0	42001.1	1.40521e+06	190463	2.66633e+06	1.49792e+06	5.71207e+06	1.50133e+06	0.668619	1.54972e+06	0.654737
2014	24045	Wicomico	MD	25884.8	14471.9	47584.1	87940.7	101368	119642	2252.18	0	97840.4	219735	2.86185e+06	82563.2	565211	488430	1313.01	1.05495e+06	1.30134e+06	12385.8	1.31373e+06	2481.85	1151.62	0	43815.2	1.17985e+06	196495	2.49358e+06	1.5518e+06	5.51904e+06	1.53747e+06	0.650521	1.57622e+06	0.638109
2015	24045	Wicomico	MD	26245.8	14471.9	47223	87940.7	101800	135236	2214.04	0	97871.1	235322	2.93381e+06	77497.3	569541	463178	1310.47	1.03403e+06	1.32617e+06	12295.1	1.33846e+06	2575.26	1336.02	0	45560.4	1.26401e+06	196402	2.60248e+06	1.57314e+06	5.64395e+06	1.59558e+06	0.647728	1.62752e+06	0.637026
2016	24045	Wicomico	MD	26592.5	14471.9	46876.3	87940.7	102136	86977.3	3281.22	0	97886.7	188145	3.07575e+06	72798.4	573859	437929	1308.07	1.0131e+06	1.37315e+06	12220.2	1.38537e+06	2679.38	1507.86	0	47358.3	1.24447e+06	196309	2.62984e+06	1.6638e+06	5.69387e+06	1.5712e+06	0.661886	1.59664e+06	0.652874
2017	24045	Wicomico	MD	26895.7	14472	46573.1	87940.7	102363	225246	3491.25	0	97927.5	326664	3.22169e+06	68791.5	578186	412678	1305.95	992170	1.37783e+06	12136.4	1.38997e+06	2758.15	1085.35	0	49138.2	1.46153e+06	194852	2.85149e+06	1.73479e+06	6.10273e+06	1.71678e+06	0.652365	1.73644e+06	0.644852
2018	24045	Wicomico	MD	26400.9	14472	47067.8	87940.7	103195	106387	3491.25	0	98140.4	208019	3.10983e+06	68975.6	575589	404467	1306.81	981362	1.28108e+06	11135.9	1.29222e+06	2711.02	523.876	0	48354.1	1.44134e+06	196361	2.73356e+06	1.63905e+06	5.76106e+06	1.60535e+06	0.659535	1.62597e+06	0.651589
2019	24045	Wicomico	MD	26249.3	14472	47219.4	87940.7	103609	24297.9	3491.25	0	98357.4	126147	3.06257e+06	69651.4	573003	396254	1307.67	970565	1.18466e+06	10144.2	1.1948e+06	2667.53	1971.59	0	47631.5	1.51134e+06	196458	2.70614e+06	1.57902e+06	5.581e+06	1.55954e+06	0.662591	1.58156e+06	0.654265
1985	24047	Worcester	MD	33822	8817.94	68448.2	111088	9046.4	19827.5	35995	776.223	13623.9	70222.6	3.7069e+06	139346	448671	1.0083e+06	3814.85	1.46078e+06	2.0226e+06	202290	2.22489e+06	5873.78	0	0	88118.8	1.27755e+06	105823	3.50245e+06	2.3689e+06	7.51405e+06	2.69615e+06	0.578927	2.74738e+06	0.564939
1986	24047	Worcester	MD	34062.1	8943.63	68082.4	111088	9223.76	16299.9	36253.5	776.223	13599.8	66929.4	3.69352e+06	153769	456662	1.0083e+06	3813.2	1.46877e+06	2.02821e+06	196382	2.22459e+06	5703.64	0	0	86968.3	1.1422e+06	108316	3.36679e+06	2.37506e+06	7.39157e+06	2.58449e+06	0.588326	2.65129e+06	0.571753
1987	24047	Worcester	MD	34283	9087.32	67717.9	111088	9305.6	19474.2	36517	776.223	13575.8	70343.2	3.67849e+06	167839	464283	1.0083e+06	3811.53	1.47639e+06	2.0359e+06	190452	2.22636e+06	5534.03	0	0	85825.5	1.14676e+06	110833	3.37312e+06	2.37987e+06	7.41608e+06	2.61477e+06	0.584513	2.69678e+06	0.565556
1988	24047	Worcester	MD	34024.3	9293.43	67770.4	111088	9378.68	22890.1	37060	776.223	13551.7	74278	3.55723e+06	173733	471562	1.0083e+06	3812.75	1.48367e+06	1.99464e+06	193753	2.18839e+06	5017.81	0	0	78246.4	1.15574e+06	113817	3.34414e+06	2.25221e+06	7.27313e+06	2.57061e+06	0.580503	2.6661e+06	0.559293
1989	24047	Worcester	MD	33779.3	9480.03	67828.8	111088	9477.48	27766.9	41710.2	776.223	13527.7	83781	3.58289e+06	179722	478414	1.0083e+06	3814.07	1.49052e+06	1.97883e+06	194572	2.17341e+06	4498.96	0	0	70641.8	1.21337e+06	116768	3.38678e+06	2.20649e+06	7.28884e+06	2.5331e+06	0.585824	2.64218e+06	0.56294
1990	24047	Worcester	MD	33538.2	9664.41	67885.6	111088	9587.24	39584.4	45884.3	776.223	13503.6	99748.5	3.60987e+06	185777	484925	1.0083e+06	3815.42	1.49704e+06	1.95337e+06	195442	2.14881e+06	3981.03	0	0	63034.8	1.44018e+06	119627	3.58899e+06	2.16071e+06	7.47009e+06	2.65367e+06	0.57633	2.77642e+06	0.552228
1991	24047	Worcester	MD	33289.2	9866.1	67932.9	111088	9658.4	15408.3	45885.3	776.223	14179.5	76249.3	3.52047e+06	191859	491062	1.0083e+06	3816.69	1.50317e+06	1.95014e+06	196293	2.14643e+06	3464.37	0	0	55445.6	1.50583e+06	122487	3.65226e+06	2.05887e+06	7.4165e+06	2.69541e+06	0.566368	2.83182e+06	0.540321
1992	24047	Worcester	MD	33144.6	10054.7	67888.9	111088	10012	17168.6	46011.1	776.223	14855.3	78811.2	3.52383e+06	197566	496852	1.0083e+06	3817.3	1.50897e+06	1.94154e+06	197172	2.13871e+06	2948.14	0	0	47866.4	1.783e+06	125336	3.92171e+06	2.03367e+06	7.67143e+06	2.92849e+06	0.546133	3.07819e+06	0.519367
1993	24047	Worcester	MD	33034	10249.9	67804.4	111088	10299.1	19701.5	45884.6	776.223	15531.2	81893.4	3.7712e+06	182192	502225	1.0083e+06	3820.82	1.51434e+06	1.95308e+06	167000	2.12008e+06	2885.48	0	0	46838.5	1.90808e+06	129392	4.02816e+06	2.15374e+06	7.91041e+06	2.90672e+06	0.564727	3.04207e+06	0.54124
1994	24047	Worcester	MD	32940.4	10439.9	67707.9	111088	10622.4	25070.5	47882.4	776.223	16207	89936.1	3.99336e+06	166789	507250	1.00828e+06	3824.23	1.51935e+06	2.00061e+06	136817	2.13743e+06	2822.38	0	0	45800.4	2.07645e+06	133356	4.21388e+06	2.24617e+06	8.20552e+06	2.96189e+06	0.574151	3.08287e+06	0.553817
1995	24047	Worcester	MD	32887.3	10622.4	67578.5	111088	10910.3	21861.3	45809.1	776.223	16882.9	85329.5	4.12935e+06	151260	511903	1.00763e+06	3827.33	1.52336e+06	2.02131e+06	106589	2.1279e+06	2760.75	0	0	44790	2.17907e+06	137170	4.30696e+06	2.26726e+06	8.32285e+06	2.93952e+06	0.58416	3.04599e+06	0.56635
1996	24047	Worcester	MD	32837.3	10796	67454.9	111088	11264.8	21152.3	38505.5	776.223	17558.8	77992.8	4.20386e+06	135828	516210	1.00504e+06	3830.4	1.52508e+06	2.06754e+06	76357.8	2.1439e+06	2700.71	0	0	43783.4	2.0918e+06	140971	4.2357e+06	2.31731e+06	8.29975e+06	2.84261e+06	0.596591	2.93465e+06	0.580925
1997	24047	Worcester	MD	32789.5	10965.3	67333.4	111088	11623.3	23267	35129	776.223	18234.6	77406.9	4.239e+06	120630	520097	1.0004e+06	3833.34	1.52433e+06	2.11349e+06	44891.4	2.15838e+06	2638.05	0	0	42755.4	2.05784e+06	144793	4.21622e+06	2.34636e+06	8.31175e+06	2.81514e+06	0.600924	2.89301e+06	0.587384
1998	24047	Worcester	MD	32949.6	11115	67023.5	111088	11985.7	23036.1	35091.4	776.223	18910.5	77814.2	4.20762e+06	108889	523640	993713	3834.48	1.52119e+06	2.06707e+06	38134.2	2.1052e+06	2577.59	0	0	41613	2.13847e+06	147666	4.24367e+06	2.3327e+06	8.32562e+06	2.86042e+06	0.595302	2.9277e+06	0.58333
1999	24047	Worcester	MD	33113.5	11237.2	66737.5	111088	12229.3	17585.7	35053.2	776.223	19586.3	73001.4	4.14357e+06	97329.1	526809	984967	3835.81	1.51561e+06	2.13065e+06	31337.5	2.16199e+06	2445.77	0	0	40492.9	2.31863e+06	150412	4.48062e+06	2.30288e+06	8.52497e+06	3.13105e+06	0.569593	3.18789e+06	0.559327
2000	24047	Worcester	MD	33266.2	11358	66463.9	111088	12738.9	22785.2	34957.5	776.223	20262.2	78781.1	4.10671e+06	85928.9	529634	974168	3837.16	1.50764e+06	2.04623e+06	24585.5	2.07082e+06	2386.62	0	0	39353.9	2.25614e+06	153028	4.32695e+06	2.32491e+06	8.3937e+06	3.03484e+06	0.575045	3.08141e+06	0.566132
2001	24047	Worcester	MD	33413.4	11469.1	66205.7	111088	13027.7	19475	34385.3	776.223	20460.5	75097	4.01873e+06	74737.5	532036	961313	3838.58	1.49719e+06	1.86487e+06	17822.1	1.88269e+06	2325.33	8375.51	0	38180.8	2.02628e+06	155636	3.90897e+06	2.32077e+06	7.95998e+06	2.69836e+06	0.598284	2.73492e+06	0.590514
2002	24047	Worcester	MD	33571.4	11605.8	65911	111088	13194.9	14997.2	33418.2	776.223	20658.8	69850.4	4.17382e+06	63773.7	534095	946408	3834.28	1.48434e+06	1.72636e+06	11074	1.73743e+06	2263.67	7328.57	0	37022	2.30515e+06	158390	4.04259e+06	2.45908e+06	8.21651e+06	2.81228e+06	0.597446	2.83903e+06	0.591452
2003	24047	Worcester	MD	32883.4	11974.5	66230.3	111088	13330.7	22807.1	32727.8	776.223	20857.1	77168.2	4.27735e+06	70273.4	535779	929448	3836.29	1.46906e+06	1.72207e+06	12521.7	1.73459e+06	2057.4	6281.63	0	34245.5	1.68994e+06	164491	3.42453e+06	2.52426e+06	7.66157e+06	2.13942e+06	0.66659	2.17544e+06	0.659156
2004	24047	Worcester	MD	32183.8	12365.3	66539	111088	13384.6	19682.9	32817.5	776.223	21055.4	74332	4.37294e+06	76984.1	537093	910432	3838.45	1.45136e+06	1.70154e+06	14451.5	1.716e+06	1863.75	5234.7	0	31425.6	2.15636e+06	171027	3.87236e+06	2.53996e+06	8.1109e+06	2.49017e+06	0.637165	2.53573e+06	0.628828
2005	24047	Worcester	MD	31497.6	12735.7	66854.9	111088	13364.3	21170.4	30290.2	776.223	21253.7	73490.4	4.38583e+06	83985.8	542893	889371	3841.25	1.43611e+06	1.59881e+06	16133.4	1.61494e+06	1675.15	4187.76	0	28661.1	2.02532e+06	177852	3.64026e+06	2.49151e+06	7.8209e+06	2.1807e+06	0.667906	2.23603e+06	0.657988
2006	24047	Worcester	MD	30824.3	13084.8	67179.1	111088	13429.7	15516.9	40781.8	0	21452	77750.7	4.39989e+06	91328.2	548859	866248	3844.73	1.41895e+06	1.49426e+06	17991.4	1.51225e+06	1482.79	3140.82	0	25848.5	2.02002e+06	185017	3.53227e+06	2.39874e+06	7.61421e+06	1.94962e+06	0.69295	2.0151e+06	0.68134
2007	24047	Worcester	MD	30173	13258	67657.2	111088	13471.9	16963	53790.4	0	21650.2	92403.7	4.34645e+06	99113.8	554439	841075	3853.95	1.39937e+06	1.49694e+06	20172.6	1.51711e+06	1296.06	2093.88	0	23098.9	2.07403e+06	188668	3.59114e+06	2.27932e+06	7.5522e+06	1.92615e+06	0.692926	2.00217e+06	0.679628
2008	24047	Worcester	MD	30012.8	13312	67763.4	111088	13457.7	14884.3	36999.4	0	21834.9	73718.6	4.36207e+06	90716.3	559660	813848	3858.64	1.37737e+06	1.60074e+06	18258.1	1.619e+06	1282.43	1046.94	0	22833.4	1.83254e+06	189776	3.45154e+06	2.31783e+06	7.41151e+06	1.80121e+06	0.707751	1.8691e+06	0.695609
2009	24047	Worcester	MD	29846.6	13384.6	67857	111088	13444.8	12980	19833.4	0	21978.4	54791.7	4.34706e+06	82216.1	564511	784565	3863.22	1.35294e+06	1.21977e+06	16362.4	1.23613e+06	1315.86	0	0	22504.1	1.70589e+06	190742	2.94202e+06	2.35385e+06	6.89566e+06	1.33378e+06	0.765215	1.39349e+06	0.753728
2010	24047	Worcester	MD	29681.7	13468.2	67938.3	111088	14083.1	16593.6	19820.9	0	22062	58476.4	4.27185e+06	73633.1	568991	753230	3867.83	1.32609e+06	1.23994e+06	14446.5	1.25439e+06	1019	0	0	22523.8	1.88829e+06	191677	3.14268e+06	2.30108e+06	7.02102e+06	1.54772e+06	0.734049	1.59883e+06	0.724199
2011	24047	Worcester	MD	29525.9	13544	68018.3	111088	14095.9	15050.4	19808.2	0	21976.2	56834.7	4.21817e+06	64973.4	573099	719841	3872.58	1.29681e+06	1.54504e+06	12565.4	1.55761e+06	1010.67	0	0	22310.6	1.98655e+06	192838	3.54416e+06	2.28079e+06	7.37244e+06	1.97274e+06	0.681349	2.0154e+06	0.67328
2012	24047	Worcester	MD	29371.6	13621.8	68094.8	111088	14117.6	14105.7	19587.6	0	21922.4	55615.7	4.11609e+06	56275.3	578143	688434	3877.31	1.27045e+06	1.68122e+06	10673.6	1.69189e+06	998.452	0	0	22043.7	1.79583e+06	193962	3.48772e+06	2.18048e+06	7.18924e+06	1.90904e+06	0.683154	1.94327e+06	0.676288
2013	24047	Worcester	MD	29458.7	13635.7	67993.8	111088	14109.3	13440.3	19257	0	22383.7	55081	3.80702e+06	67198	583185	657027	3878.73	1.24409e+06	1.8428e+06	12123.2	1.85492e+06	1051.4	0	0	23115.9	1.6739e+06	197220	3.52882e+06	2.02433e+06	7.05059e+06	2.09813e+06	0.644695	2.14221e+06	0.635804
2014	24047	Worcester	MD	29463.4	13647	67977.8	111088	14115.4	9223.38	19257	0	22358.7	50839	3.87107e+06	63033.5	588240	625622	3879.65	1.21774e+06	1.49809e+06	11534	1.50963e+06	1113.65	0	0	24280.1	1.57079e+06	199377	3.08041e+06	2.19695e+06	6.74643e+06	1.75251e+06	0.688364	1.79127e+06	0.680091
2015	24047	Worcester	MD	29491	13647.6	67949.5	111088	14075.1	7692.46	19257	0	22338.7	49288.2	3.93178e+06	59234.8	593283	594218	3879.29	1.19138e+06	1.86716e+06	10891.5	1.87805e+06	1163.01	0	0	25445.9	1.55803e+06	199367	3.43607e+06	2.27566e+06	7.15293e+06	2.12065e+06	0.64962	2.15444e+06	0.642534
2016	24047	Worcester	MD	29516.7	13648.4	67923.1	111088	14074.9	9875.17	33.8675	0	22310.2	32219.2	4.03494e+06	55477	598323	562808	3878.96	1.16501e+06	1.9808e+06	10275	1.99107e+06	1214.13	0	0	26621.2	1.55254e+06	199365	3.54361e+06	2.39561e+06	7.33703e+06	2.23943e+06	0.643083	2.26828e+06	0.636944
2017	24047	Worcester	MD	29542.5	13649.2	67896.5	111088	14116.7	4868.83	33.775	0	22311.9	27214.5	4.1932e+06	51743.6	603364	531404	3878.61	1.13865e+06	1.93068e+06	9671.4	1.94035e+06	1266.31	0	0	27812.2	1.62827e+06	197948	3.56862e+06	2.48538e+06	7.41908e+06	2.1904e+06	0.656871	2.21433e+06	0.651604
2018	24047	Worcester	MD	29400	13660	68028.2	111088	14184.1	3998.5	37.4808	0	22308.5	26344.5	4.17335e+06	51173.9	600914	520828	3879.83	1.12562e+06	1.64645e+06	8093.54	1.65455e+06	1179.43	0	0	26197.2	1.65562e+06	199272	3.31017e+06	2.46905e+06	7.13163e+06	1.92894e+06	0.683899	1.95392e+06	0.678426
2019	24047	Worcester	MD	29280.5	13676.8	68130.8	111088	14308	4073.66	33.775	0	22369.8	26477.2	4.1574e+06	50428.7	598467	510260	3881.05	1.11261e+06	2.18029e+06	6601.55	2.18689e+06	1093.2	0	0	24581.6	1.63588e+06	199448	3.82277e+06	2.43385e+06	7.59625e+06	2.41604e+06	0.632454	2.44189e+06	0.627128
1985	24510	Baltimore City	MD	0	16719.5	4348.91	21068.5	761601	1.74915e+06	1.44567e+06	4581.37	561.508	3.19996e+06	0	0	112820	378896	149.953	491866	0	0	0	0	0	0	0	0	118172	0	0	3.81e+06	0	NA	0	NA
1986	24510	Baltimore City	MD	0	16744.9	4323.53	21068.5	761416	1.62751e+06	1.46922e+06	4581.37	558.566	3.10187e+06	0	0	113016	378278	149.743	491444	0	0	0	0	0	0	0	0	119633	0	0	3.71294e+06	0	NA	0	NA
1987	24510	Baltimore City	MD	0	16761.3	4307.15	21068.5	751327	1.70169e+06	1.32209e+06	4581.37	555.624	3.02892e+06	0	0	113197	377461	149.571	490808	0	0	0	0	0	0	0	0	121349	0	0	3.64107e+06	0	NA	0	NA
1988	24510	Baltimore City	MD	0	16799.4	4269.08	21068.5	748284	1.53941e+06	559396	4581.37	552.682	2.10394e+06	0	0	113386	376286	149.359	489821	0	0	0	0	0	0	0	0	122415	0	0	2.71617e+06	0	NA	0	NA
1989	24510	Baltimore City	MD	0	16868.2	4200.22	21068.5	740697	1.58787e+06	458675	4581.37	549.739	2.05167e+06	0	0	113511	374753	148.891	488413	0	0	0	0	0	0	0	0	121100	0	0	2.66119e+06	0	NA	0	NA
1990	24510	Baltimore City	MD	0	16879.5	4189	21068.5	736014	1.49753e+06	441257	4581.37	546.797	1.94392e+06	0	0	113643	372863	148.687	486655	0	0	0	0	0	0	0	0	121711	0	0	2.55228e+06	0	NA	0	NA
1991	24510	Baltimore City	MD	0	16890.1	4178.41	21068.5	735632	1.44381e+06	260626	4581.37	542.789	1.70956e+06	0	0	113761	370615	148.753	484525	0	0	0	0	0	0	0	0	124808	0	0	2.3189e+06	0	NA	0	NA
1992	24510	Baltimore City	MD	0	16910	4158.47	21068.5	735835	1.46895e+06	169128	4581.37	538.781	1.6432e+06	0	0	113885	368008	148.585	482043	0	0	0	0	0	0	0	0	125921	0	0	2.25117e+06	0	NA	0	NA
1993	24510	Baltimore City	MD	0	16921	4147.49	21068.5	731227	1.60863e+06	152951	4581.37	534.773	1.7667e+06	0	0	113947	365045	148.354	479140	0	0	0	0	0	0	0	0	127833	0	0	2.37367e+06	0	NA	0	NA
1994	24510	Baltimore City	MD	0	16941.5	4126.98	21068.5	723802	1.5476e+06	219567	4581.37	530.764	1.77228e+06	0	0	114016	361723	148.102	475888	0	0	0	0	0	0	0	0	129631	0	0	2.3778e+06	0	NA	0	NA
1995	24510	Baltimore City	MD	0	16961.7	4106.74	21068.5	713248	1.48088e+06	202666	4581.37	526.756	1.68865e+06	0	0	114070	358045	147.852	472262	0	0	0	0	0	0	0	0	131340	0	0	2.29226e+06	0	NA	0	NA
1996	24510	Baltimore City	MD	0	16980	4088.45	21068.5	701685	1.5034e+06	248644	4581.37	522.748	1.75714e+06	0	0	114131	354007	147.608	468286	0	0	0	0	0	0	0	0	132966	0	0	2.3584e+06	0	NA	0	NA
1997	24510	Baltimore City	MD	0	17002.6	4065.9	21068.5	688542	1.34913e+06	216736	4581.37	518.74	1.57097e+06	0	0	114129	349613	147.352	463890	0	0	0	0	0	0	0	0	134649	0	0	2.16951e+06	0	NA	0	NA
1998	24510	Baltimore City	MD	0	17014.3	4054.11	21068.5	677342	1.16229e+06	251385	4581.37	514.732	1.41877e+06	0	0	114135	344861	147.117	459143	0	0	0	0	0	0	0	0	136158	0	0	2.01407e+06	0	NA	0	NA
1999	24510	Baltimore City	MD	0	17024.2	4044.27	21068.5	667479	1.06096e+06	258563	4581.37	510.724	1.32462e+06	0	0	114125	339750	146.908	454022	0	0	0	0	0	0	0	0	137496	0	0	1.91614e+06	0	NA	0	NA
2000	24510	Baltimore City	MD	0	17045.2	4023.31	21068.5	651154	1.07985e+06	259490	4581.37	506.715	1.34443e+06	0	0	114122	334282	146.676	448551	0	0	0	0	0	0	0	0	138668	0	0	1.93165e+06	0	NA	0	NA
2001	24510	Baltimore City	MD	0	17078.7	3989.78	21068.5	645253	1.03877e+06	284345	4581.37	475.6	1.32817e+06	0	0	114057	328457	146.406	442661	0	0	0	0	0	0	0	0	139663	0	0	1.9105e+06	0	NA	0	NA
2002	24510	Baltimore City	MD	0	17096	3972.47	21068.5	642246	1.07759e+06	331993	4581.37	444.484	1.41461e+06	0	0	114000	322273	146.608	436420	0	0	0	0	0	0	0	0	140263	0	0	1.99129e+06	0	NA	0	NA
2003	24510	Baltimore City	MD	0	17113.6	3954.83	21068.5	642324	1.20973e+06	395838	4581.37	413.368	1.61056e+06	0	0	113926	315732	146.83	429805	0	0	0	0	0	0	0	0	141416	0	0	2.18178e+06	0	NA	0	NA
2004	24510	Baltimore City	MD	0	17132.1	3936.4	21068.5	641004	1.35154e+06	440871	4581.37	382.253	1.79737e+06	0	0	116406	308834	147.068	425386	0	0	0	0	0	0	0	0	142911	0	0	2.36567e+06	0	NA	0	NA
2005	24510	Baltimore City	MD	0	17153.6	3914.85	21068.5	640064	1.34979e+06	316057	4581.37	351.137	1.67078e+06	0	0	119115	301576	147.3	420838	0	0	0	0	0	0	0	0	144095	0	0	2.23571e+06	0	NA	0	NA
2006	24510	Baltimore City	MD	0	17178.6	3889.81	21068.5	640961	1.2785e+06	290617	4581.37	320.021	1.57401e+06	0	0	121808	293963	147.513	415919	0	0	0	0	0	0	0	0	145119	0	0	2.13505e+06	0	NA	0	NA
2007	24510	Baltimore City	MD	0	17251.4	3817.1	21068.5	640150	1.41955e+06	318333	0	288.905	1.73817e+06	0	0	124486	285990	147.335	410624	0	0	0	0	0	0	0	0	145410	0	0	2.2942e+06	0	NA	0	NA
2008	24510	Baltimore City	MD	0	17327.4	3741.09	21068.5	638091	1.45694e+06	359180	0	257.79	1.81638e+06	0	0	127148	277660	147.165	404956	0	0	0	0	0	0	0	0	145922	0	0	2.36726e+06	0	NA	0	NA
2009	24510	Baltimore City	MD	0	17415.4	3653.04	21068.5	637418	1.30595e+06	218542	0	226.674	1.52472e+06	0	0	129794	268973	146.946	398914	0	0	0	0	0	0	0	0	146242	0	0	2.06988e+06	0	NA	0	NA
2010	24510	Baltimore City	MD	0	17506	3562.49	21068.5	620961	1.4181e+06	147254	0	195.558	1.56555e+06	0	0	132424	259927	146.72	392498	0	0	0	0	0	0	0	0	146489	0	0	2.10454e+06	0	NA	0	NA
2011	24510	Baltimore City	MD	0	17594.3	3474.14	21068.5	620442	1.40287e+06	139396	0	194.706	1.54246e+06	0	0	135039	250525	146.528	385710	0	0	0	0	0	0	0	0	147017	0	0	2.07518e+06	0	NA	0	NA
2012	24510	Baltimore City	MD	0	17684.4	3384.01	21068.5	622973	1.43875e+06	95846.2	0	193.853	1.53479e+06	0	0	134976	237359	146.348	372481	0	0	0	0	0	0	0	0	147675	0	0	2.05494e+06	0	NA	0	NA
2013	24510	Baltimore City	MD	0	17773.6	3294.91	21068.5	622497	1.39684e+06	100190	0	167.883	1.4972e+06	0	0	134915	224195	146.248	359256	0	0	0	0	0	0	0	0	150672	0	0	2.00712e+06	0	NA	0	NA
2014	24510	Baltimore City	MD	0	17773.6	3294.91	21068.5	623165	1.44987e+06	131358	0	167.883	1.5814e+06	0	0	134854	211030	146.248	346030	0	0	0	0	0	0	0	0	151982	0	0	2.07941e+06	0	NA	0	NA
2015	24510	Baltimore City	MD	0	17773.6	3294.91	21068.5	622150	1.43025e+06	172951	0	167.883	1.60337e+06	0	0	134793	197865	146.248	332805	0	0	0	0	0	0	0	0	151982	0	0	2.08815e+06	0	NA	0	NA
2016	24510	Baltimore City	MD	0	17773.6	3294.91	21068.5	615849	1.55329e+06	148250	0	167.883	1.70171e+06	0	0	134733	184701	146.248	319580	0	0	0	0	0	0	0	0	151982	0	0	2.17327e+06	0	NA	0	NA
2017	24510	Baltimore City	MD	0	17773.6	3294.91	21068.5	609841	1.47535e+06	110954	0	167.883	1.58647e+06	0	0	134671	171536	146.248	306353	0	0	0	0	0	0	0	0	151931	0	0	2.04476e+06	0	NA	0	NA
2018	24510	Baltimore City	MD	0	17773.5	3294.92	21068.5	602495	1.15425e+06	168446	0	167.883	1.32286e+06	0	0	134537	167925	146.248	302608	0	0	0	0	0	0	0	0	151982	0	0	1.77745e+06	0	NA	0	NA
2019	24510	Baltimore City	MD	0	17773.5	3294.92	21068.5	593490	686560	140028	0	167.883	826756	0	0	134407	164314	146.248	298867	0	0	0	0	0	0	0	0	151982	0	0	1.27761e+06	0	NA	0	NA
1985	36003	Allegany	NY	62428.3	10435	195041	267905	7118.69	11086.1	0	0	46424.4	57510.4	6.52685e+06	2.3034e+06	838873	2.74627e+06	1183.68	3.58633e+06	46802.5	762029	808831	31459.4	0	0	281375	1.52041e+06	32956.1	2.32924e+06	1.89385e+06	7.93134e+06	-1.18696e+06	1.22228	835062	0.83492
1986	36003	Allegany	NY	61657	10652.1	195596	267905	7025.64	11086.1	0	0	46610.9	57697	6.43528e+06	2.29553e+06	827204	2.72196e+06	1186.04	3.55035e+06	48925.8	742308	791234	30525.3	0	0	272531	1.35477e+06	33968.5	2.14601e+06	1.92851e+06	7.74706e+06	-1.27141e+06	1.24621	751587	0.846343
1987	36003	Allegany	NY	60872.6	10871.5	196161	267905	6984.66	11086.1	0	0	46797.4	57883.5	6.34212e+06	2.28757e+06	816250	2.69624e+06	1188.45	3.51368e+06	50917.9	722667	773585	29591.2	0	0	263690	1.35443e+06	34996.4	2.12801e+06	1.95565e+06	7.71981e+06	-1.19667e+06	1.23257	827203	0.830552
1988	36003	Allegany	NY	59958.4	11101	196845	267905	6994.07	11116.4	0	0	46983.9	58100.4	6.2135e+06	2.23378e+06	806377	2.66909e+06	1191.33	3.47666e+06	41627.9	701399	743026	29012.9	0	0	259441	1.34224e+06	36002.1	2.08527e+06	1.94686e+06	7.63191e+06	-1.1441e+06	1.22569	830239	0.827392
1989	36003	Allegany	NY	59024.9	11333.5	197546	267905	7040.52	12533.3	0	0	47170.5	59703.8	6.10572e+06	2.17882e+06	796489	2.64052e+06	1194.28	3.4382e+06	32184.7	680167	712352	28434.7	0	0	255195	1.33052e+06	37005.8	2.04287e+06	1.9405e+06	7.54672e+06	-1.10991e+06	1.22217	813709	0.828354
1990	36003	Allegany	NY	58071.5	11569.1	198264	267905	7083.18	13133.3	0	0	47357	60490.3	5.96155e+06	2.12262e+06	787684	2.61053e+06	1197.31	3.39941e+06	22471.3	658871	681342	27851.4	0	0	250898	1.48285e+06	38022.6	2.16419e+06	1.8979e+06	7.58786e+06	-911965	1.1806	959762	0.799995
1991	36003	Allegany	NY	57097.2	11808.1	198999	267905	7090.48	12339.6	0	0	47601.3	59941	5.78688e+06	2.06516e+06	779586	2.57912e+06	1200.42	3.3599e+06	12214.5	637679	649893	27273.1	0	0	246651	1.49776e+06	39018.3	2.14765e+06	1.85142e+06	7.4852e+06	-825338	1.16635	993167	0.789355
1992	36003	Allegany	NY	56101.1	12050.4	199753	267905	7148.45	12441.2	0	0	47845.7	60286.8	5.62004e+06	2.00636e+06	772571	2.54627e+06	1203.62	3.32005e+06	595.594	616487	617083	26694.9	0	0	242403	1.70457e+06	39912.7	2.32165e+06	1.79142e+06	7.56001e+06	-569579	1.11278	1.19437e+06	0.751589
1993	36003	Allegany	NY	55521.3	12180.3	200203	267905	7152.94	10767.3	0	0	48090	58857.3	5.57388e+06	1.97098e+06	765548	2.51201e+06	1204.85	3.27876e+06	557.743	627993	628550	27491.8	0	0	248703	1.6441e+06	41116.3	2.27266e+06	1.6991e+06	7.37799e+06	-674171	1.13759	1.04811e+06	0.774649
1994	36003	Allegany	NY	54933.6	12311.4	200660	267905	7130.48	12401.6	0	0	48334.4	60736	5.52689e+06	1.93507e+06	759596	2.47633e+06	1206.11	3.23713e+06	528.62	639489	640018	28291.1	0	0	255021	1.63044e+06	42296.3	2.27046e+06	1.60348e+06	7.24239e+06	-734406	1.15324	945645	0.791592
1995	36003	Allegany	NY	54337.5	12443.9	201123	267905	7159.25	10492.1	0	0	48578.7	59070.8	5.47427e+06	1.89862e+06	754362	2.43922e+06	1207.4	3.19479e+06	493.887	650939	651433	29087.9	0	0	261319	1.58731e+06	43515.5	2.23874e+06	1.50131e+06	7.06652e+06	-825167	1.17749	812136	0.81491
1996	36003	Allegany	NY	53732.7	12577.7	201594	267905	7192.79	10791.8	0	0	48823.1	59614.9	5.44002e+06	1.86162e+06	750203	2.40069e+06	1208.73	3.1521e+06	458.933	662398	662856	29887.2	0	0	267638	1.49967e+06	45003.6	2.16252e+06	1.40879e+06	6.85792e+06	-969105	1.21676	624874	0.851337
1997	36003	Allegany	NY	53160.8	12665.2	202079	267905	7139.18	9574.41	0	0	49067.4	58641.8	5.38992e+06	1.82608e+06	746033	2.36073e+06	1210.09	3.10797e+06	337.752	673828	674166	30684.1	0	0	273938	1.46e+06	46487.7	2.13417e+06	1.30323e+06	6.68119e+06	-1.0621e+06	1.24541	490046	0.879117
1998	36003	Allegany	NY	54537.5	12665.5	200702	267905	7062.83	9600.98	0	0	49311.8	58912.7	5.52446e+06	1.77494e+06	742946	2.31935e+06	1204.14	3.0635e+06	11626.6	678761	690388	31084.9	0	0	277569	1.52598e+06	47470.8	2.21637e+06	1.38136e+06	6.7987e+06	-1.02576e+06	1.22801	471611	0.888274
1999	36003	Allegany	NY	55860.9	12665.9	199378	267905	7015.96	8060.66	0	0	49556.1	57616.8	5.67394e+06	1.72581e+06	740570	2.27655e+06	1198.39	3.01832e+06	11685.7	683967	695653	31485.1	0	0	281195	1.70535e+06	48463.1	2.401e+06	1.45841e+06	7.0153e+06	-904235	1.18958	540378	0.879609
2000	36003	Allegany	NY	57134.2	12666.5	198104	267905	7006.98	9909.59	0	0	49800.4	59710	5.81115e+06	1.67855e+06	739273	2.23234e+06	1192.82	2.9728e+06	11639.4	689386	701025	31887.9	0	0	284848	1.71855e+06	49533.4	2.41958e+06	1.53662e+06	7.07013e+06	-936371	1.19208	457333	0.900362
2001	36003	Allegany	NY	58042.8	12666.6	197195	267905	7041.78	10592.9	0	0	50050.5	60643.4	5.96258e+06	1.64229e+06	737961	2.18668e+06	1188.66	2.92583e+06	11561.4	695098	706660	32288.1	0	0	288474	1.63184e+06	50405.1	2.3385e+06	1.61575e+06	7.02342e+06	-1.08622e+06	1.22275	267596	0.941673
2002	36003	Allegany	NY	58429	12666.7	196809	267905	7031.68	11798.2	0	0	50300.6	62098.7	6.14679e+06	1.61775e+06	737736	2.13961e+06	1187.17	2.87853e+06	11492.2	701042	712534	32688.9	0	0	292106	1.84333e+06	50997	2.55587e+06	1.69219e+06	7.27237e+06	-979094	1.18946	346545	0.928922
2003	36003	Allegany	NY	57246.9	12760.9	197897	267905	7048.1	13869.1	0	0	50550.6	64419.7	5.99908e+06	1.58606e+06	738216	2.09113e+06	1191.54	2.83054e+06	10227.3	677095	687323	32630.6	0	0	291532	1.31393e+06	52107.7	2.00126e+06	1.62119e+06	6.60214e+06	-1.48052e+06	1.32765	-185993	1.044
2004	36003	Allegany	NY	56022.9	12858.6	199023	267905	7072.94	11786.3	0	0	50800.7	62587	5.83624e+06	1.55324e+06	739420	2.04121e+06	1196.08	2.78183e+06	8933.26	653190	662124	32574.7	0	0	290979	1.59606e+06	53221.7	2.25819e+06	1.49815e+06	6.68655e+06	-1.20745e+06	1.26086	54813	0.987364
2005	36003	Allegany	NY	54754.6	12960.1	200190	267905	6992.52	11689.7	0	0	51050.7	62740.4	5.6771e+06	1.51924e+06	741330	1.98988e+06	1200.79	2.73241e+06	7617.42	629302	636919	32515.4	0	0	290398	1.45074e+06	54369.1	2.08766e+06	1.38909e+06	6.35878e+06	-1.35175e+06	1.31252	-122904	1.03046
2006	36003	Allegany	NY	53439.3	13065.7	201400	267905	6936.24	13349	0	0	51300.8	64649.8	5.52779e+06	1.48397e+06	745762	1.93711e+06	1205.7	2.68408e+06	6280.85	605535	611815	32459.6	0	0	289847	1.37331e+06	55208.6	1.98512e+06	1.28736e+06	6.10887e+06	-1.43031e+06	1.34907	-236181	1.06203
2007	36003	Allegany	NY	52033.7	13304.2	202567	267905	6902.56	10904.2	0	0	51550.8	62455	5.37537e+06	1.44624e+06	754536	1.88294e+06	1210.28	2.63868e+06	4924.14	581801	586725	32401.3	0	0	289273	1.3621e+06	58224.6	1.94883e+06	1.2014e+06	5.94199e+06	-1.42361e+06	1.36025	-266645	1.0728
2008	36003	Allegany	NY	51760.7	13455	202689	267905	6928.81	11168.2	0	0	51800.9	62969.1	5.29063e+06	1.4055e+06	764031	1.82733e+06	1210.66	2.59257e+06	4039.26	567207	571246	30921.5	0	0	276678	1.25675e+06	60452.9	1.828e+06	1.21129e+06	5.7862e+06	-1.47399e+06	1.3862	-345166	1.09751
2009	36003	Allegany	NY	51487.3	13606.3	202811	267905	6898.91	11085.4	0	0	52050.9	63136.4	5.24357e+06	1.36451e+06	774241	1.7703e+06	1211.05	2.54575e+06	3185.92	552325	555511	29441.2	0	0	264077	1.24308e+06	62672.8	1.79859e+06	1.24098e+06	5.74057e+06	-1.4509e+06	1.38255	-350466	1.09932
2010	36003	Allegany	NY	51212.6	13758	202934	267905	6869.3	9514.9	0	0	52301	61815.9	5.19786e+06	1.32328e+06	785159	1.71185e+06	1211.44	2.49822e+06	2371.53	537143	539514	27959.5	0	0	251464	1.46061e+06	64900.8	2.00013e+06	1.25709e+06	5.91012e+06	-1.21185e+06	1.30403	-140038	1.0375
2011	36003	Allegany	NY	50936.6	13910.2	203058	267905	6846.99	7717.37	0	0	52075.6	59793	5.14325e+06	1.28181e+06	796798	1.65197e+06	1211.84	2.44998e+06	1605.55	521599	523205	26479.2	0	0	238862	1.64202e+06	67158.8	2.16523e+06	1.2679e+06	6.03654e+06	-1.00568e+06	1.24306	37266.8	0.990441
2012	36003	Allegany	NY	50680.5	14061.1	203163	267905	6764.74	12880.6	0	0	51850.3	64730.9	5.08081e+06	1.23974e+06	797675	1.57863e+06	1212.16	2.37752e+06	878.526	505675	506553	24999.5	0	0	226268	1.78123e+06	69311.2	2.28779e+06	1.27438e+06	6.09872e+06	-842841	1.19888	170630	0.957467
2013	36003	Allegany	NY	52063.2	14075.1	201766	267905	6721.38	12290.2	0	0	51671.4	63961.6	5.24093e+06	1.21771e+06	798552	1.50528e+06	1206.41	2.30504e+06	1537.32	509432	510970	26207.7	0	0	237428	1.9058e+06	68171	2.41677e+06	1.32096e+06	6.20111e+06	-818051	1.18496	162227	0.96124
2014	36003	Allegany	NY	44388.9	14733.6	208782	267905	6686.85	14432.7	0	0	51250.5	65683.2	4.47121e+06	1.00556e+06	799431	1.43194e+06	1233.75	2.2326e+06	2402.41	511824	514226	27443	0	0	248564	1.57367e+06	72003.9	2.0879e+06	1.10756e+06	5.59319e+06	-657472	1.1724	99522.7	0.972085
2015	36003	Allegany	NY	45176	14733.6	207995	267905	6641.66	11827.9	0	0	50829.5	62657.4	4.54968e+06	991728	800302	1.35858e+06	1230.6	2.16012e+06	3266.82	514208	517475	28679.6	0	0	259711	1.61546e+06	72003.9	2.13293e+06	1.11371e+06	5.5701e+06	-679284	1.17551	52733.2	0.985395
2016	36003	Allegany	NY	45945.3	14733.6	207226	267905	6601.66	13547.4	0	0	50408.6	63955.9	4.64303e+06	978424	801194	1.28524e+06	1227.54	2.08766e+06	4131.17	516703	520834	29891	0	0	270871	1.66297e+06	72003.9	2.18381e+06	1.13206e+06	5.56938e+06	-698471	1.17707	9081.8	0.997528
2017	36003	Allegany	NY	46699.7	14733.6	206471	267905	6552.4	14850.5	0	0	49987.6	64838.1	4.73477e+06	965573	802062	1.2119e+06	1224.56	2.01519e+06	4995.22	519485	524480	31125.8	0	0	282005	1.70622e+06	72003.9	2.2307e+06	1.15383e+06	5.56768e+06	-717171	1.17851	-33602.6	1.009
2018	36003	Allegany	NY	46187	14733.6	206984	267905	6516.19	15613.6	0	0	49987.6	65601.2	4.68338e+06	931817	802419	1.19e+06	1226.42	1.99365e+06	4014.41	508919	512934	30816.5	0	0	279438	1.70763e+06	72003.9	2.22056e+06	1.13525e+06	5.51788e+06	-704639	1.1771	-52260.2	1.01413
2019	36003	Allegany	NY	45663.8	14733.6	207507	267905	6468.62	13073.6	0	0	49987.6	63061.3	4.6309e+06	897408	802807	1.16811e+06	1228.3	1.97214e+06	3895.15	498314	502210	30506.1	0	0	276864	1.70832e+06	72003.9	2.21053e+06	1.11627e+06	5.46451e+06	-691295	1.17547	-70750.8	1.01932
1985	36007	Broome	NY	37203.9	25189.4	122924	185317	211436	1.1916e+06	5720.64	48308.6	35848.5	1.28148e+06	3.97875e+06	1.58748e+06	624155	1.89565e+06	2480.96	2.52229e+06	10082.1	551731	561813	24854	0	0	225035	837311	85393.4	1.39912e+06	937747	6.25088e+06	-910972	1.29695	451469	0.841185
1986	36007	Broome	NY	36548.9	25856.6	122911	185317	210394	1.1916e+06	5759.42	48308.6	36301.2	1.28197e+06	3.91366e+06	1.56247e+06	622223	1.88611e+06	2483.17	2.51082e+06	8871.29	537005	545877	24190.9	0	0	219337	749036	88742.6	1.29491e+06	954596	6.15523e+06	-950114	1.3206	393016	0.856784
1987	36007	Broome	NY	35880.4	26531	122906	185317	208902	1.1916e+06	5836.68	48308.6	36753.8	1.2825e+06	3.84726e+06	1.53695e+06	620298	1.8748e+06	2485.5	2.49758e+06	7700.07	522241	529941	23524.3	0	0	213608	760691	92199.3	1.29063e+06	967546	6.15398e+06	-892380	1.302	430965	0.842786
1988	36007	Broome	NY	35163.2	27221.4	122932	185317	209595	1.19486e+06	5852.67	48308.6	37206.5	1.28623e+06	3.75518e+06	1.49328e+06	618611	1.86172e+06	2488.28	2.48282e+06	7024.27	504732	511756	23007.1	0	0	209596	755205	95539.6	1.26696e+06	952210	6.10677e+06	-855780	1.29516	427903	0.840917
1989	36007	Broome	NY	34429.7	27920.2	122967	185317	210012	1.19166e+06	5836.68	48308.6	37659.2	1.28346e+06	3.67703e+06	1.44857e+06	616424	1.84687e+06	2491.2	2.46578e+06	6377.56	487204	493582	22489.9	0	0	205584	753402	98889.9	1.24698e+06	934860	6.05247e+06	-831947	1.29242	411043	0.844272
1990	36007	Broome	NY	33679	28627.9	123010	185317	209769	1.1916e+06	5836.68	48308.6	38111.9	1.28386e+06	3.58484e+06	1.40279e+06	614488	1.83025e+06	2494.26	2.44723e+06	5781.34	469700	475481	21975.1	0	0	201590	846456	102291	1.32194e+06	904401	6.08169e+06	-712611	1.2481	488591	0.817051
1991	36007	Broome	NY	32910.6	29344.8	123062	185317	209860	1.19338e+06	5836.68	48308.6	38088.1	1.28561e+06	3.47667e+06	1.35588e+06	612550	1.81186e+06	2497.48	2.42691e+06	5285.68	452175	457461	21457.9	0	0	197578	860745	106097	1.31821e+06	874378	6.03266e+06	-655957	1.23255	502348	0.808493
1992	36007	Broome	NY	32199.6	29981	123136	185317	210421	1.14632e+06	5852.67	48308.6	38064.4	1.23854e+06	3.37939e+06	1.31183e+06	610859	1.7917e+06	2500.85	2.40506e+06	5047.83	434672	439720	20940.7	0	0	193566	987113	110659	1.42683e+06	840665	6.0427e+06	-500872	1.174	617393	0.770054
1993	36007	Broome	NY	31654.2	29981	123682	185317	211054	1.19124e+06	5836.68	48308.6	38040.7	1.28342e+06	3.3201e+06	1.26789e+06	608672	1.76976e+06	2507.35	2.38093e+06	4927.5	420428	425355	20334.9	0	0	188505	944370	112779	1.36973e+06	798458	5.96565e+06	-557152	1.20165	522232	0.797148
1994	36007	Broome	NY	31093.2	29981	124243	185317	210358	1.19626e+06	5836.68	48308.6	38017	1.28842e+06	3.24901e+06	1.22239e+06	606732	1.74606e+06	2514.05	2.3553e+06	4809.66	406218	411028	19730.3	0	0	183449	917991	114779	1.32902e+06	753617	5.86087e+06	-588169	1.22105	450775	0.818045
1995	36007	Broome	NY	30515.3	29981.1	124821	185317	208447	1.02646e+06	5836.68	48308.6	37993.3	1.1186e+06	3.17784e+06	1.17525e+06	604786	1.72058e+06	2520.96	2.32788e+06	4613.43	391976	396590	19124	0	0	178383	875937	116830	1.27253e+06	709506	5.56447e+06	-634514	1.24948	362358	0.846779
1996	36007	Broome	NY	29919.5	29981.1	125416	185317	205139	1.10678e+06	5852.67	48308.6	37969.5	1.19891e+06	3.09889e+06	1.12635e+06	603095	1.69334e+06	2528.09	2.29896e+06	4290.88	377755	382046	18519.3	0	0	173328	806508	118949	1.18855e+06	656486	5.48038e+06	-709767	1.29708	243260	0.890216
1997	36007	Broome	NY	29304.8	29981.1	126031	185317	202111	1.10768e+06	5836.68	48308.6	37945.8	1.19977e+06	3.03164e+06	1.07556e+06	600897	1.66432e+06	2535.45	2.26775e+06	1665.25	363493	365158	17913.6	0	0	168266	781320	120931	1.14648e+06	601261	5.35411e+06	-757425	1.33305	149868	0.928836
1998	36007	Broome	NY	30251.3	29981.1	125085	185317	199776	1.16467e+06	5859.82	48308.6	37922.1	1.25676e+06	3.12939e+06	1.05487e+06	598949	1.63354e+06	2524.97	2.23501e+06	1466.98	367864	369331	18297.1	0	0	170685	842396	123487	1.21173e+06	678415	5.52369e+06	-704135	1.29033	180054	0.920138
1999	36007	Broome	NY	31151.3	29981.1	124185	185317	198806	924094	5929.51	48308.6	37898.4	1.01623e+06	3.22124e+06	1.03593e+06	596999	1.60097e+06	2514.91	2.20048e+06	1216.79	372255	373472	18683.5	0	0	173128	954840	126066	1.32831e+06	748156	5.43793e+06	-602168	1.22992	260632	0.893443
2000	36007	Broome	NY	32008.5	29981.1	123327	185317	198276	978571	5945.76	48308.6	37874.7	1.0707e+06	3.29443e+06	1.01848e+06	595300	1.56665e+06	2505.26	2.16446e+06	940.659	378847	379787	19068.6	0	0	175561	962800	128837	1.34259e+06	809476	5.53513e+06	-593390	1.21969	249530	0.901195
2001	36007	Broome	NY	32492.9	29981.1	122843	185317	197745	815745	5929.51	48308.6	37951.3	907934	3.40814e+06	1.01449e+06	593100	1.53055e+06	2499.91	2.12615e+06	638.493	383442	384081	19455.1	0	0	178004	930797	131101	1.31488e+06	886754	5.38628e+06	-656148	1.23843	180337	0.929939
2002	36007	Broome	NY	32799.2	29981.6	122536	185317	197463	695597	5929.51	48308.6	38027.9	787863	3.53755e+06	1.01685e+06	591143	1.49268e+06	2496.58	2.08632e+06	312.731	387787	388100	19838.6	0	0	180423	1.06454e+06	133104	1.45264e+06	962571	5.44234e+06	-573103	1.19333	263321	0.905417
2003	36007	Broome	NY	32193.1	30120.5	123003	185317	196128	951908	5929.51	48308.6	38104.6	1.04425e+06	3.45073e+06	981495	589193	1.45304e+06	2502.55	2.04474e+06	424.006	372334	372758	19333.9	0	0	176228	740374	135666	1.11313e+06	963374	5.32049e+06	-843221	1.32338	-37953.6	1.01561
2004	36007	Broome	NY	31571.8	30263.4	123482	185317	195237	780454	5945.76	48308.6	38181.2	872889	3.35269e+06	945201	587236	1.41164e+06	2508.69	2.00138e+06	537.188	356859	357396	18831.7	0	0	172055	874504	138209	1.2319e+06	936309	5.19952e+06	-671889	1.25063	101258	0.959638
2005	36007	Broome	NY	30934.3	30410.3	123972	185317	193893	639147	5929.51	48308.6	38257.8	731643	3.26268e+06	907924	585277	1.36845e+06	2515.01	1.95625e+06	652.856	341405	342058	18326.9	0	0	167858	770138	140809	1.1122e+06	927539	4.88676e+06	-728962	1.2877	11104.1	0.995307
2006	36007	Broome	NY	30279.9	30561.5	124475	185317	193494	681057	5929.51	48308.6	38334.5	773629	3.18015e+06	869617	583323	1.3235e+06	2521.53	1.90935e+06	773.913	327876	328650	17478.4	0	0	164031	706776	143016	1.03543e+06	923515	4.80241e+06	-745612	1.30626	-40026.6	1.01763
2007	36007	Broome	NY	29579.1	30950.3	124788	185317	192780	658104	5929.51	48308.6	38411.1	750753	3.08962e+06	829425	581360	1.27678e+06	2526.22	1.86067e+06	897.721	312423	313321	16970.7	0	0	159839	686078	149078	999398	907076	4.68394e+06	-726722	1.30756	-57136.3	1.02594
2008	36007	Broome	NY	29093.4	31294.9	124929	185317	192441	573973	5945.76	48308.6	38487.7	666715	3.04148e+06	804592	580085	1.22829e+06	2528.85	1.8109e+06	895.147	307877	308773	16595.9	0	0	157521	610854	154848	919626	898997	4.46768e+06	-781438	1.34576	-134368	1.06391
2009	36007	Broome	NY	28605.2	31641.8	125070	185317	192436	513154	5965.82	48308.6	38564.4	605993	3.00235e+06	779249	580203	1.17803e+06	2531.51	1.76076e+06	895.272	305562	306457	16287.6	0	0	155151	584089	160600	890546	889586	4.32377e+06	-795674	1.36058	-171575	1.08363
2010	36007	Broome	NY	28109	31992.1	125216	185317	198339	365782	5978.06	48308.6	38641	458710	2.95958e+06	753470	580315	1.12599e+06	2534.26	1.70884e+06	900.319	301320	302220	16011.9	0	0	152732	663152	166390	965372	870781	4.18611e+06	-711882	1.31672	-111143	1.05305
2011	36007	Broome	NY	27604.8	32345.9	125366	185317	197099	436140	22477.1	48308.6	38572.6	545498	2.91135e+06	727239	580452	1.07219e+06	2537.08	1.65518e+06	911.337	297195	298107	15737.4	0	0	150327	721648	172352	1.01976e+06	848832	4.25735e+06	-646259	1.28531	-69346.8	1.03279
2012	36007	Broome	NY	27159.6	32688.4	125469	185317	196419	966854	49856	48308.6	38504.2	1.10352e+06	2.8775e+06	699588	581819	1.02304e+06	2539.34	1.6074e+06	923.373	311275	312198	15461.7	0	0	147910	771359	178374	1.08356e+06	824577	4.81289e+06	-586253	1.25587	-34575.3	1.01613
2013	36007	Broome	NY	26482.1	33085	125750	185317	195680	712342	49719.8	48308.6	41990	852360	2.76636e+06	656382	583188	973889	2543.86	1.55962e+06	857.51	305925	306783	15136.5	0	0	144992	767851	178646	1.07463e+06	792918	4.47332e+06	-531306	1.23772	-19916.8	1.00953
2014	36007	Broome	NY	21017.3	34364.7	129935	185317	195028	694549	49719.8	48308.6	41692.5	834270	2.1769e+06	496582	584559	924731	2594.94	1.51189e+06	857.407	299165	300022	14786.8	0	0	141874	594906	184977	894928	599671	4.04052e+06	-369256	1.20427	-14547.8	1.00873
2015	36007	Broome	NY	20481	34487.2	130349	185317	193587	637340	11609.5	48308.6	41395.1	738653	2.09378e+06	458676	585925	875583	2599.62	1.46411e+06	856.677	293661	294517	12715.9	0	0	140697	591501	185648	886018	558428	3.84557e+06	-347113	1.19873	-29134.1	1.01814
2016	36007	Broome	NY	19931.9	34611.5	130774	185317	192154	604737	23475.6	48308.6	41097.6	717619	2.01716e+06	419903	587292	826432	2604.38	1.41633e+06	855.976	289496	290352	12429.9	0	0	138018	574218	186337	864571	523222	3.72051e+06	-339299	1.20222	-57413.7	1.03729
2017	36007	Broome	NY	19373.3	34736.9	131207	185317	190784	637315	23411.5	48308.6	40800.2	749835	1.94209e+06	380212	588665	777281	2609.18	1.36855e+06	854.938	300260	301115	12039.4	0	0	134324	568109	187097	869224	488312	3.67506e+06	-307434	1.18807	-61545.7	1.04102
2018	36007	Broome	NY	18836.6	34853.9	131626	185317	189499	680111	38255	48308.6	40800.2	807475	1.88835e+06	341418	589062	762059	2613.69	1.35373e+06	697.683	295250	295948	11723.4	0	0	131956	553475	187740	849423	481861	3.69196e+06	-287770	1.17979	-78308.1	1.05332
2019	36007	Broome	NY	18289.2	34972.3	132055	185317	188341	653384	33514.3	48308.6	40800.2	776007	1.83353e+06	301935	589432	746836	2618.27	1.33889e+06	540.723	281753	282294	11210.2	0	0	128954	510085	188391	792378	475427	3.5823e+06	-304892	1.19945	-131911	1.09424
1985	36015	Chemung	NY	20529.2	11588.3	74273.2	106391	87285.2	328068	16300.5	47859.7	10994.4	403222	2.08287e+06	655704	323913	1.03411e+06	846.761	1.35887e+06	13458	234722	248180	10377.7	0	0	95559	506377	38805.2	754557	761706	3.32754e+06	-209002	1.11153	351143	0.802541
1986	36015	Chemung	NY	20414.3	11672.8	74303.6	106391	86318.6	328068	16300.5	47859.7	10991	403219	2.04794e+06	640472	321630	1.02195e+06	847.186	1.34443e+06	9067.55	233040	242108	10169.7	0	0	93507.5	447886	39468.8	689994	790405	3.27768e+06	-216226	1.11805	330738	0.809724
1987	36015	Chemung	NY	20299	11757.5	74334.2	106391	86924.5	282820	16300.5	47859.7	10987.5	357968	2.01284e+06	625163	319437	1.00937e+06	847.613	1.32965e+06	4674.03	231316	235990	9960.19	0	0	91444.4	446642	40125.9	682633	816245	3.23658e+06	-168986	1.09165	364733	0.791868
1988	36015	Chemung	NY	20113.5	11852.4	74424.8	106391	88176.9	237472	16345.1	47859.7	10984.1	312661	2.00731e+06	635572	317155	996352	848.505	1.31436e+06	7103.74	222345	229449	9761.93	0	0	89830.9	446640	40755.9	676088	819894	3.17352e+06	-173171	1.09442	372569	0.786408
1989	36015	Chemung	NY	19926.2	11947.9	74516.6	106391	89652.8	236823	16300.5	47859.7	10980.6	311964	2.01317e+06	646129	315350	982912	849.411	1.29911e+06	9511.09	213382	222893	9563.71	0	0	88210.4	448293	41367.6	671186	827580	3.16077e+06	-183035	1.10001	374884	0.784787
1990	36015	Chemung	NY	19737	12044	74609.6	106391	90120.5	236823	16300.5	47859.7	10977.2	311961	2.00775e+06	656840	313449	969039	850.33	1.28334e+06	11878.6	205206	217085	9366.5	0	0	86605.2	505571	41995.5	722656	822954	3.19227e+06	-137614	1.07359	432620	0.757436
1991	36015	Chemung	NY	19549.1	12137.2	74704.3	106391	90212.3	236823	16300.5	47859.7	10975.3	311959	1.98572e+06	667857	311646	954741	851.265	1.26724e+06	14166.2	196246	210412	9168.28	0	0	84984.7	513037	42557.1	723450	813676	3.16805e+06	-130918	1.07058	451955	0.744633
1992	36015	Chemung	NY	19359.8	12230.4	74800.4	106391	89936.8	294301	16345.1	47859.7	10973.4	369480	1.98249e+06	679067	309750	940014	852.214	1.25062e+06	16256.4	187290	203546	8970.03	0	0	83371.2	596255	42681.4	799801	806973	3.27852e+06	-64930.6	1.03386	530765	0.710627
1993	36015	Chemung	NY	19498.9	12272.1	74619.7	106391	89892.4	444751	16300.5	47859.7	10971.5	519882	1.99016e+06	700190	308327	924856	850.929	1.23403e+06	13057.5	185236	198293	8998.33	0	0	83607.4	597299	43652.2	795593	753179	3.35534e+06	-131773	1.07091	484810	0.726834
1994	36015	Chemung	NY	19635.1	12313.7	74441.9	106391	89662.3	364527	16300.5	47859.7	10969.6	439657	1.99443e+06	720929	306817	909273	849.658	1.21694e+06	9867.39	183180	193048	9027.17	0	0	83850.4	614269	44581.8	807317	696210	3.21373e+06	-182617	1.10079	454462	0.736996
1995	36015	Chemung	NY	19768.3	12355.3	74267.1	106391	89114.2	354748	16300.5	47859.7	10967.8	429876	2.00349e+06	741297	305399	893262	848.403	1.19951e+06	6692.61	181065	187757	9054.56	0	0	84081.8	621364	45536.4	809121	643845	3.13694e+06	-243725	1.1385	413490	0.753242
1996	36015	Chemung	NY	19898.7	12396.8	74095.2	106391	88681.5	387533	16345.1	47859.7	10965.9	462703	2.0144e+06	761301	303888	876819	847.164	1.18155e+06	3574.05	178989	182563	9083.4	0	0	84324.8	611388	46523.4	793951	588448	3.08226e+06	-326845	1.19368	350132	0.781609
1997	36015	Chemung	NY	20026.3	12438.2	73926.2	106391	88016	406211	16300.5	47859.7	10964	481335	2.01174e+06	780947	302856	859950	845.939	1.16365e+06	1782.19	176896	178678	9112.15	0	0	84569	616650	47421.4	795329	523895	3.02075e+06	-389068	1.23977	307311	0.800201
1998	36015	Chemung	NY	20094.1	12487.7	73808.9	106391	87249.2	380376	16301.4	47859.7	10962.1	455499	2.00778e+06	734596	301728	842652	845.117	1.14523e+06	473.498	176343	176816	9136.84	0	0	85267.7	628743	48623.4	805559	544866	3.00891e+06	-355944	1.21548	293385	0.812721
1999	36015	Chemung	NY	20160.7	12537	73692.9	106391	86898	298191	16301.5	47859.7	10960.3	373312	2.00961e+06	688726	300698	824920	844.301	1.12646e+06	684.282	174149	174833	9161.47	0	0	85966.6	676842	49777.3	851676	567664	2.97805e+06	-291001	1.16932	311759	0.809046
2000	36015	Chemung	NY	20143.7	12598.8	73648.2	106391	86215.4	322022	16346.1	47859.7	10958.4	397186	2.02457e+06	645851	299573	806772	844.012	1.10719e+06	934.793	171935	172870	8835.15	0	0	86995.1	660711	51127.8	833581	603734	3.00165e+06	-290790	1.16772	268066	0.837219
2001	36015	Chemung	NY	20062.8	12661.2	73666.7	106391	85839.6	281154	16301.5	47859.7	10975.1	356290	2.04025e+06	605559	298927	788186	844.186	1.08796e+06	1211.31	171042	172253	8392.4	0	0	88161.4	603467	52624.4	775720	638950	2.91993e+06	-332415	1.19464	184983	0.88579
2002	36015	Chemung	NY	20131.8	12661.2	73597.7	106391	85589.6	283599	16301.5	47859.7	10991.7	358752	2.04701e+06	561377	298188	769173	843.796	1.0682e+06	1512.69	168744	170257	7585.8	0	0	89691.4	650990	53538.9	821247	671585	2.98091e+06	-262511	1.14711	209175	0.876578
2003	36015	Chemung	NY	19890	12700.7	73799.9	106391	85028.2	354474	16301.5	47859.7	11008.4	429643	2.02736e+06	560290	297543	749730	845.44	1.04812e+06	1326.58	169298	170625	7400.56	0	0	91238.2	469867	54498.7	640492	655601	2.83575e+06	-444233	1.28061	24818.1	0.983365
2004	36015	Chemung	NY	19655.2	12739.4	73996.1	106391	84602.2	407263	16346.1	47859.7	11025.1	482494	2.0074e+06	558866	296997	729864	847.046	1.02771e+06	1120.99	169860	170981	7552.71	0	0	92474.3	581191	55517.4	752172	626054	2.9515e+06	-346988	1.20898	119403	0.923847
2005	36015	Chemung	NY	19517.1	12762.9	74110.7	106391	83641.3	344066	16301.5	47859.7	11041.7	419269	1.98544e+06	554832	296546	709563	848.044	1.00696e+06	903.166	170429	171332	7660.28	0	0	93735.7	530231	56424.2	701563	610881	2.80276e+06	-394694	1.24812	66402.2	0.955644
2006	36015	Chemung	NY	19411.1	12781.5	74198.1	106391	83464.3	281853	16301.5	47859.7	11058.4	357072	1.97019e+06	549906	297204	688842	848.842	986895	650.3	170983	171633	7796.63	0	0	94991.2	508526	57057.1	680159	599302	2.68828e+06	-415833	1.26753	39081.5	0.97322
2007	36015	Chemung	NY	19270.7	12907	74212.9	106391	83364	295058	16301.5	47859.7	11075.1	370295	1.95927e+06	543993	298894	667687	849.073	967430	324.225	171524	171849	7586.52	0	0	96561	517448	59019.4	689297	588454	2.68208e+06	-409877	1.26454	37554.9	0.97415
2008	36015	Chemung	NY	18986	13056.2	74348.6	106391	83216.3	268120	16346.1	47859.7	11091.7	343417	1.92042e+06	520023	300686	646102	850.216	947638	343.795	160732	161076	7184.36	0	0	93532.8	467172	61305.8	628248	593358	2.58115e+06	-436327	1.294	-9837.17	1.00707
2009	36015	Chemung	NY	18696.1	13206.9	74487.7	106391	83622.4	259660	16302.1	47859.7	11108.4	334930	1.88194e+06	495579	302579	624089	851.394	927519	361.484	149965	150326	6779.89	0	0	90523.1	446169	63591.6	596495	597069	2.52638e+06	-435011	1.30064	-29954.6	1.02208
2010	36015	Chemung	NY	18401	13359.4	74630.3	106391	84094.8	232295	16302.2	47859.7	11125.1	307582	1.83946e+06	470645	304554	601651	852.607	907058	379.799	139790	140170	6283.35	0	0	87609.4	503398	65893.2	643568	594716	2.5251e+06	-356831	1.24067	26205	0.981215
2011	36015	Chemung	NY	18100.4	13513.5	74776.7	106391	84154.4	232173	16371.3	47859.7	11087.1	307491	1.79161e+06	445201	306640	578782	853.857	886276	401.677	132181	132583	5643.25	0	0	84835.3	542222	68241	674804	594053	2.53651e+06	-287275	1.19097	73091.2	0.948509
2012	36015	Chemung	NY	17810.9	13666.7	74913.1	106391	84384.5	253651	9447.02	47859.7	11049.1	322007	1.75033e+06	418907	308337	552653	855.034	861845	1380.28	125601	126982	4410.42	0	0	82648.6	567927	70980.2	694909	597494	2.55165e+06	-231135	1.15214	105123	0.926822
2013	36015	Chemung	NY	18230.6	13698.9	74461.2	106391	83490.8	226955	9421.21	47859.7	11836.3	296072	1.78068e+06	420569	310035	526525	851.625	837412	14103	127896	141999	4495.72	0	0	83803.3	596913	72111.8	738911	601581	2.55058e+06	-213031	1.13589	123734	0.916612
2014	36015	Chemung	NY	16730.2	13958.4	75702.1	106391	82531.8	222620	9421.21	47859.7	11771.5	291672	1.61585e+06	380197	311733	500389	861.134	812984	428.679	126928	127357	4583.43	0	0	84986.2	545101	71462.3	672458	535378	2.38854e+06	-195321	1.1375	99890.2	0.925206
2015	36015	Chemung	NY	17027.4	13958.4	75404.9	106391	82095.4	236001	4671.89	47859.7	11706.7	300239	1.62581e+06	381016	313423	474260	858.871	788542	485.194	127656	128142	4579.95	0	0	86215	558328	71462.3	686470	530760	2.38205e+06	-196297	1.13732	98504.1	0.92667
2016	36015	Chemung	NY	17316.2	13958.4	75116.1	106391	81108.9	219168	9447.02	47859.7	11641.9	288117	1.64349e+06	381855	315119	448127	856.699	764102	546.536	129257	129803	4227.94	0	0	87837.6	573462	71462.4	703265	532006	2.36318e+06	-196151	1.13553	97867.2	0.928012
2017	36015	Chemung	NY	17602.6	13958.4	74829.7	106391	80349.7	231418	9421.21	47859.7	11577.1	300276	1.66336e+06	382546	316816	421998	854.568	739668	613.379	130079	130693	4312.91	0	0	89012.5	590982	71462.4	721675	535861	2.37326e+06	-194574	1.13247	98959.8	0.928278
2018	36015	Chemung	NY	17517.8	13958.4	74914.5	106391	79762.7	276674	10415.4	47859.7	11577.1	346526	1.6566e+06	377194	317117	414001	855.159	731974	526.602	125713	126240	4171.67	0	0	88304.6	598109	71462.4	724349	533919	2.4124e+06	-189646	1.12928	99243.4	0.928014
2019	36015	Chemung	NY	17432	13958.4	75000.3	106391	79007.3	239411	2277.65	47859.7	11577.1	301126	1.64968e+06	371710	317424	406006	855.752	724285	421.25	121341	121763	3983.63	0	0	87643.3	600719	71462.4	722481	531938	2.35528e+06	-189088	1.12946	94978.6	0.930822
1985	36017	Chenango	NY	64988	10819.8	156936	232743	49621.5	123325	30922.1	0	20425.6	174673	7.15684e+06	2.78828e+06	854063	2.22778e+06	2299.91	3.08415e+06	48516.1	1.24816e+06	1.29668e+06	46926.7	0	0	409319	1.44497e+06	34026	2.74165e+06	2.23891e+06	8.32034e+06	-906420	1.14502	1.47254e+06	0.7479
1986	36017	Chenango	NY	64714.2	11164.3	156865	232743	49986.1	124517	30922.1	0	20847.6	176287	7.07265e+06	2.75386e+06	849868	2.2207e+06	2300.21	3.07286e+06	48749.1	1.24711e+06	1.29586e+06	46851.2	0	0	408221	1.3208e+06	35477.6	2.61666e+06	2.27813e+06	8.22627e+06	-915872	1.14876	1.42977e+06	0.751282
1987	36017	Chenango	NY	64437.8	11510.3	156795	232743	50578.6	126900	30922.1	0	21269.7	179092	6.98762e+06	2.7191e+06	845804	2.21135e+06	2300.53	3.05946e+06	49193.2	1.24603e+06	1.29522e+06	46775.5	0	0	407125	1.3569e+06	36817.1	2.65212e+06	2.30875e+06	8.28301e+06	-773215	1.12442	1.53876e+06	0.735029
1988	36017	Chenango	NY	63737.3	11896.5	157109	232743	51287.9	127279	31006.8	0	21691.8	179978	6.9453e+06	2.6617e+06	841447	2.1996e+06	2304.51	3.04335e+06	40308.3	1.22264e+06	1.26295e+06	46047.2	0	0	401636	1.35581e+06	38359.8	2.61876e+06	2.32489e+06	8.25138e+06	-767216	1.12418	1.49285e+06	0.741563
1989	36017	Chenango	NY	63018.6	12288.1	157437	232743	51562.6	127977	25582	0	22113.8	175673	6.9334e+06	2.60275e+06	838113	2.18548e+06	2308.64	3.0259e+06	31268.1	1.19919e+06	1.23045e+06	45317.7	0	0	396142	1.35988e+06	39913.5	2.59033e+06	2.34567e+06	8.2228e+06	-782571	1.12723	1.42404e+06	0.752542
1990	36017	Chenango	NY	62280.9	12685.2	157777	232743	51719.5	128129	54034.1	0	22535.9	204699	6.88967e+06	2.5422e+06	834479	2.16895e+06	2312.93	3.00574e+06	21954	1.17668e+06	1.19864e+06	44592.3	0	0	390680	1.53853e+06	41494.4	2.73716e+06	2.32803e+06	8.36172e+06	-630096	1.10066	1.52143e+06	0.740765
1991	36017	Chenango	NY	61523.2	13088.1	158132	232743	51764.4	127324	44775.7	0	22610.9	194711	6.80503e+06	2.47997e+06	830981	2.15002e+06	2317.4	2.98332e+06	12091.1	1.15407e+06	1.16616e+06	43862.9	0	0	385186	1.56436e+06	43064.9	2.73052e+06	2.30566e+06	8.30114e+06	-595672	1.09593	1.49911e+06	0.742606
1992	36017	Chenango	NY	60744.8	13497.1	158501	232743	52111.1	110888	51596.4	0	22686	185170	6.72846e+06	2.41598e+06	827183	2.1287e+06	2322.04	2.9582e+06	850.286	1.13068e+06	1.13153e+06	43134.5	0	0	379697	1.80315e+06	45411.4	2.93468e+06	2.25754e+06	8.42414e+06	-385072	1.0607	1.65121e+06	0.723123
1993	36017	Chenango	NY	60219.9	13583.1	158940	232743	52292	111740	39727	0	22761	174228	6.70224e+06	2.37527e+06	824412	2.10498e+06	2326.1	2.93172e+06	812.04	1.1168e+06	1.11761e+06	42946.4	0	0	377557	1.75356e+06	46576.5	2.87117e+06	2.14982e+06	8.21646e+06	-545736	1.08864	1.45197e+06	0.748748
1994	36017	Chenango	NY	59686.7	13669.7	159387	232743	52502.8	109984	47912.1	0	22836.1	180732	6.67089e+06	2.3338e+06	821337	2.07887e+06	2330.25	2.90254e+06	782.91	1.1029e+06	1.10369e+06	42755.4	0	0	375386	1.74673e+06	47727.6	2.85042e+06	2.03787e+06	8.06205e+06	-663458	1.11044	1.29496e+06	0.770073
1995	36017	Chenango	NY	59149.2	13752.1	159842	232743	52429.8	87313.1	28654.7	0	22911.1	138879	6.62668e+06	2.29182e+06	818404	2.05037e+06	2334.5	2.87111e+06	765.803	1.08904e+06	1.0898e+06	42568.4	0	0	373256	1.70864e+06	49014.6	2.79845e+06	1.90969e+06	7.80971e+06	-816222	1.14047	1.10234e+06	0.79726
1996	36017	Chenango	NY	58630.5	13804.9	160308	232743	52078.2	111729	62749.5	0	22986.1	197465	6.61506e+06	2.25043e+06	815164	2.01946e+06	2338.84	2.83697e+06	797.933	1.07514e+06	1.07594e+06	42377.8	0	0	371093	1.62793e+06	50295.3	2.70387e+06	1.79699e+06	7.62797e+06	-1.02903e+06	1.18422	850309	0.836947
1997	36017	Chenango	NY	58142	13815.1	160786	232743	52248	118533	126004	0	23061.2	267598	6.59611e+06	2.21015e+06	812955	1.98617e+06	2343.29	2.80147e+06	1921.62	1.06126e+06	1.06318e+06	42189.7	0	0	368953	1.6124e+06	51213.6	2.67558e+06	1.66308e+06	7.50113e+06	-1.18925e+06	1.21995	651951	0.870591
1998	36017	Chenango	NY	58837.9	13815.8	160090	232743	51968.3	105802	68932.3	0	23136.2	197870	6.57642e+06	2.10757e+06	810445	1.95049e+06	2336.5	2.76327e+06	630.883	1.02803e+06	1.02866e+06	41252.7	0	0	361280	1.65557e+06	52299	2.68423e+06	1.78369e+06	7.52261e+06	-1.04926e+06	1.18984	697028	0.865071
1999	36017	Chenango	NY	59515.1	13816.6	159412	232743	51383.8	103634	86978.3	0	23211.2	213824	6.55576e+06	2.00787e+06	808069	1.91239e+06	2329.86	2.72279e+06	585.922	994040	994626	39726.5	0	0	354204	1.78054e+06	53394.1	2.77516e+06	1.91301e+06	7.71791e+06	-817731	1.14251	835935	0.844732
2000	36017	Chenango	NY	60172.6	13817.3	158753	232743	51352.8	117531	32422.1	0	23286.3	173239	6.52567e+06	1.91101e+06	805392	1.87191e+06	2323.39	2.67963e+06	555.58	961669	962225	38785.3	0	0	346564	1.74266e+06	54218.5	2.70488e+06	2.02277e+06	7.67352e+06	-759273	1.13167	805172	0.85144
2001	36017	Chenango	NY	59807.6	13887.3	159048	232743	51050.1	99874.2	33944	0	23320.8	157139	6.61459e+06	1.85389e+06	803749	1.82904e+06	2326.08	2.63512e+06	526.041	927860	928386	37840.9	0	0	338897	1.62937e+06	55612.1	2.55775e+06	2.17548e+06	7.61894e+06	-865916	1.15063	649082	0.880017
2002	36017	Chenango	NY	59449.1	13926.6	159368	232743	51118.1	93626.2	31544.3	0	23355.3	148526	6.72314e+06	1.79635e+06	782540	1.78377e+06	2329.24	2.56864e+06	502.75	897033	897536	35991	0	0	332146	1.80886e+06	56933.5	2.70639e+06	2.33935e+06	7.85583e+06	-689743	1.11432	774462	0.864159
2003	36017	Chenango	NY	59041.6	13972.5	159729	232743	51206	81231.4	30248.5	0	23389.8	134870	6.65239e+06	1.7853e+06	782613	1.73611e+06	2332.87	2.52106e+06	610.964	867803	868414	34738.1	0	0	331538	1.31017e+06	57949.1	2.17858e+06	2.26963e+06	7.19682e+06	-1.2337e+06	1.22768	220057	0.956743
2004	36017	Chenango	NY	58628.6	14019.2	160095	232743	51065.1	67925.5	23089.9	0	23424.3	114440	6.57257e+06	1.77408e+06	782845	1.68605e+06	2336.57	2.47123e+06	719.387	838539	839258	34408.4	0	0	330022	1.61673e+06	58949.6	2.45599e+06	2.15721e+06	7.29223e+06	-1.00743e+06	1.18103	436628	0.916596
2005	36017	Chenango	NY	58209.6	14066.7	160467	232743	50946.2	76522.4	18467.1	0	23458.8	118448	6.50987e+06	1.7627e+06	783195	1.6336e+06	2340.33	2.41913e+06	830.81	810242	811072	30834.4	0	0	331712	1.49114e+06	59967.5	2.30222e+06	2.07243e+06	7.00303e+06	-1.19906e+06	1.22578	231932	0.953419
2006	36017	Chenango	NY	57784.4	14115.1	160844	232743	51049.1	62427.7	13292.5	0	23493.3	99213.6	6.44307e+06	1.75116e+06	783680	1.57874e+06	2344.16	2.36477e+06	945.972	791856	792801	28343.6	0	0	332357	1.42644e+06	60828.5	2.21924e+06	1.98542e+06	6.75781e+06	-1.31952e+06	1.25754	99288.1	0.979277
2007	36017	Chenango	NY	57319.4	14269.3	161155	232743	51084.1	83155.8	15713.7	0	23527.8	122397	6.39685e+06	1.73844e+06	784311	1.5215e+06	2348.2	2.30816e+06	1066.26	765659	766725	25925.1	0	0	332920	1.44913e+06	63045.1	2.21586e+06	1.90956e+06	6.64495e+06	-1.37065e+06	1.2727	34874	0.992569
2008	36017	Chenango	NY	56737.9	14436.4	161569	232743	50889.3	77976.4	13983.3	0	23562.4	115522	6.2957e+06	1.67598e+06	785081	1.46186e+06	2353.27	2.24929e+06	1329.83	739312	740642	20808.3	0	0	322818	1.2961e+06	65470.9	2.03674e+06	1.8529e+06	6.34073e+06	-1.53549e+06	1.32257	-182329	1.04109
2009	36017	Chenango	NY	56146.1	14605.7	161992	232743	50572.6	70400	15166.3	0	23596.9	109163	6.21617e+06	1.61233e+06	785991	1.39983e+06	2358.43	2.18818e+06	1599.78	712986	714586	17558.8	0	0	310876	1.24021e+06	67896.4	1.95479e+06	1.80414e+06	6.14173e+06	-1.61906e+06	1.35219	-317610	1.0741
2010	36017	Chenango	NY	55543.8	14777.2	162422	232743	50429.7	95513	17688.4	0	23631.4	136833	6.12825e+06	1.54745e+06	787043	1.3354e+06	2363.7	2.12481e+06	1878.5	691737	693616	14306.6	0	0	298919	1.40643e+06	70339.6	2.10005e+06	1.73123e+06	6.17756e+06	-1.49153e+06	1.32168	-243006	1.05602
2011	36017	Chenango	NY	54930.6	14951	162862	232743	50136	94017.2	17911.8	0	23570.9	135500	6.03546e+06	1.4813e+06	788235	1.26858e+06	2369.08	2.05918e+06	2165.13	666312	668477	11799.7	0	0	286233	1.5346e+06	72816.3	2.20308e+06	1.64462e+06	6.12699e+06	-1.4161e+06	1.30656	-221032	1.05101
2012	36017	Chenango	NY	54310.8	15126.6	163306	232743	49840.3	107563	26611.5	0	23510.4	157685	5.93924e+06	1.41372e+06	788115	1.2115e+06	2374.53	2.00199e+06	2453.88	654296	656750	7839.73	0	0	275014	1.61755e+06	75528.9	2.2743e+06	1.55532e+06	6.07267e+06	-1.36799e+06	1.29926	-229285	1.05337
2013	36017	Chenango	NY	54059.3	15262.2	163422	232743	49432.6	100721	28794.4	0	26477.8	155993	5.90597e+06	1.36676e+06	788031	1.15442e+06	2376.76	1.94483e+06	2541.39	654078	656619	7449.31	0	0	276912	1.66422e+06	73320	2.32084e+06	1.54506e+06	6.04749e+06	-1.31199e+06	1.28559	-222135	1.05146
2014	36017	Chenango	NY	46447	16167.2	170129	232743	49279.8	116134	29288.1	0	26239.1	171661	5.078e+06	1.14251e+06	787937	1.09735e+06	2442.08	1.88772e+06	2683.07	648121	650804	7004.82	0	0	277102	1.35307e+06	79612	2.00388e+06	1.36076e+06	5.51064e+06	-1.06002e+06	1.26382	-194613	1.05202
2015	36017	Chenango	NY	46133.9	16200	170409	232743	48726.3	86021.7	14944.2	0	26000.4	126966	5.01472e+06	1.10272e+06	787857	1.04027e+06	2444.49	1.83057e+06	2853.42	650346	653200	4935.4	0	0	281468	1.31707e+06	79773.4	1.97027e+06	1.36371e+06	5.37622e+06	-1.03691e+06	1.26067	-215653	1.05834
2016	36017	Chenango	NY	45816.8	16233	170694	232743	48271.7	106698	25544.3	0	25761.7	158004	4.98946e+06	1.06251e+06	787768	983204	2446.9	1.77342e+06	3057.53	667411	670469	4834.56	0	0	283985	1.28209e+06	79943.2	1.95256e+06	1.38956e+06	5.35832e+06	-1.01473e+06	1.2553	-236209	1.064
2017	36017	Chenango	NY	45505.4	16265.1	170973	232743	47745.2	114410	25184.5	0	25523	165117	4.96111e+06	1.02169e+06	787651	926126	2449.25	1.71623e+06	3299.7	660250	663549	3528.67	0	0	286605	1.24779e+06	79939.2	1.91134e+06	1.41547e+06	5.29162e+06	-1.01262e+06	1.25646	-277531	1.07579
2018	36017	Chenango	NY	44959	16322.7	171462	232743	47491.5	99614.3	25897.1	0	25523	151034	4.90649e+06	965087	788115	908279	2453.49	1.69885e+06	2933.01	635611	638544	2221.63	0	0	280514	1.20191e+06	80219.7	1.84045e+06	1.39177e+06	5.16455e+06	-1.06606e+06	1.27759	-381483	1.10716
2019	36017	Chenango	NY	44401.2	16381.1	171961	232743	47162.8	102232	9514.1	0	25523	137269	4.84935e+06	905482	788605	890423	2457.79	1.68149e+06	2428.61	602727	605156	23.2021	0	0	274515	1.23224e+06	80504.2	1.8374e+06	1.36666e+06	5.10334e+06	-1.05046e+06	1.27652	-419495	1.11903
1985	36023	Cortland	NY	41483.4	9459.76	78949.2	129892	45425.8	118924	0.773607	0	10291.4	129216	4.58562e+06	1.67481e+06	525499	1.32736e+06	1021.68	1.85388e+06	12474.5	996849	1.00932e+06	35578.8	0	0	306443	1.07182e+06	36046	2.08114e+06	1.56888e+06	5.70474e+06	-37413.2	1.00823	1.33096e+06	0.686225
1986	36023	Cortland	NY	40837.4	9757.23	79297.7	129892	45695.5	118924	0.773607	0	10393.5	129319	4.48072e+06	1.62083e+06	522316	1.31916e+06	1026.12	1.8425e+06	8432.51	966418	974851	34605.1	0	0	298051	969858	37553.9	1.94471e+06	1.55844e+06	5.54712e+06	-100574	1.02296	1.22221e+06	0.700593
1987	36023	Cortland	NY	40166.2	10062.1	79664	129892	45997.7	118925	0.773607	0	10495.7	129422	4.37165e+06	1.56468e+06	519284	1.30973e+06	1030.74	1.83004e+06	4594.64	935985	940580	33629.1	0	0	289642	984979	39454.2	1.92556e+06	1.54118e+06	5.49929e+06	-49688.5	1.0115	1.22535e+06	0.696118
1988	36023	Cortland	NY	39890.3	10315.8	79686.2	129892	45856.6	119252	0.775727	0	10597.8	129850	4.33829e+06	1.54393e+06	516203	1.29908e+06	1032.58	1.81631e+06	4644.36	917236	921880	33402	0	0	288659	972866	40777.4	1.89475e+06	1.5544e+06	5.4695e+06	-43002.6	1.01001	1.21227e+06	0.697435
1989	36023	Cortland	NY	39610.6	10571.6	79710.2	129892	46215.9	118926	0.773607	0	10700	129627	4.35637e+06	1.52286e+06	513684	1.28721e+06	1034.44	1.80193e+06	4677.26	902132	906809	33172.4	0	0	287660	978867	42098.7	1.88568e+06	1.58264e+06	5.47514e+06	-51216	1.0119	1.18399e+06	0.705293
1990	36023	Cortland	NY	39326.8	10829.6	79736	129892	46668.7	118927	0.773607	0	10802.1	129730	4.33848e+06	1.50147e+06	511110	1.27412e+06	1036.35	1.78626e+06	4678.65	883354	888033	32945.3	0	0	286675	1.10791e+06	43435	1.99594e+06	1.57267e+06	5.56098e+06	57302.2	0.986964	1.2721e+06	0.69042
1991	36023	Cortland	NY	39038.8	11090	79763.6	129892	46825	118927	0.773607	0	10871.7	129799	4.28151e+06	1.47976e+06	508693	1.25981e+06	1038.28	1.76954e+06	4617.14	866992	871609	32715.7	0	0	285676	1.12372e+06	44746.4	1.99533e+06	1.54934e+06	5.52147e+06	80350.8	0.981579	1.27443e+06	0.687347
1992	36023	Cortland	NY	38746.5	11352.7	79793.1	129892	46970.8	128899	0.775727	0	10941.4	139841	4.22585e+06	1.4577e+06	506227	1.24427e+06	1040.25	1.75154e+06	4402.85	853457	857860	32488.6	0	0	284693	1.27398e+06	46104.7	2.13184e+06	1.51902e+06	5.62084e+06	231877	0.947983	1.40489e+06	0.663342
1993	36023	Cortland	NY	38115.3	11480	80297	129892	47180.5	178940	0.773607	0	11011	189952	4.15984e+06	1.42836e+06	504318	1.22752e+06	1044.31	1.73288e+06	4278.8	820541	824820	31357.9	0	0	275431	1.23545e+06	47502.5	2.06027e+06	1.4627e+06	5.52466e+06	146746	0.965925	1.29967e+06	0.677592
1994	36023	Cortland	NY	37462	11611.7	80818.7	129892	47260.6	166671	0.773607	0	11080.7	177752	4.0666e+06	1.39795e+06	502356	1.20954e+06	1048.55	1.71295e+06	4167.67	787572	791740	30223.3	0	0	266136	1.21296e+06	48933.5	2.0047e+06	1.39462e+06	5.36918e+06	92583.2	0.97774	1.22439e+06	0.685492
1995	36023	Cortland	NY	36792.7	11739.1	81360.6	129892	47182.4	165218	0.773607	0	11150.3	176369	3.97273e+06	1.36683e+06	500552	1.19034e+06	1052.97	1.69195e+06	4059.01	758576	762635	29091.7	0	0	256861	1.16452e+06	50892.7	1.92715e+06	1.33196e+06	5.20742e+06	22199.9	0.994443	1.13217e+06	0.697124
1996	36023	Cortland	NY	36185.9	11772.9	81933.6	129892	46821.2	169072	0.775727	0	11220	180293	3.89161e+06	1.33924e+06	498697	1.16993e+06	1057.59	1.66968e+06	3978.32	727646	731625	27957	0	0	247566	1.08885e+06	52163.7	1.82047e+06	1.26581e+06	5.01637e+06	-92913	1.02446	998763	0.718748
1997	36023	Cortland	NY	35584.3	11774.4	82533.6	129892	46442.8	182111	0.773607	0	11289.6	193401	3.83039e+06	1.31211e+06	497400	1.14829e+06	1062.41	1.64675e+06	4382.83	694626	699009	26826.4	0	0	238304	1.06807e+06	53048.3	1.76707e+06	1.20579e+06	4.89289e+06	-168388	1.04598	905414	0.735545
1998	36023	Cortland	NY	36295.4	11774.4	81822.5	129892	46340.8	186967	56.5775	0	11359.3	198383	3.9063e+06	1.25889e+06	496056	1.12543e+06	1056.36	1.62254e+06	1345.39	691056	692402	26683.8	0	0	236449	1.07969e+06	54169.7	1.77209e+06	1.26076e+06	4.93462e+06	-183916	1.04941	838526	0.759454
1999	36023	Cortland	NY	36973.4	11774.4	81144.6	129892	46470.4	138035	185.072	0	11428.9	149649	3.96847e+06	1.20864e+06	494864	1.10134e+06	1050.55	1.59726e+06	1093.17	682813	683906	26423.9	0	0	233673	1.15695e+06	55301	1.84085e+06	1.29347e+06	4.96296e+06	-146120	1.03823	828848	0.769038
2000	36023	Cortland	NY	37620.5	11774.4	80497.4	129892	46321.7	178667	185.579	0	11498.6	190351	4.05045e+06	1.16106e+06	493619	1.07604e+06	1044.97	1.5707e+06	867.065	680423	681290	26280.6	0	0	231814	1.11901e+06	56364.8	1.8003e+06	1.35871e+06	5.00271e+06	-205008	1.05331	724235	0.799582
2001	36023	Cortland	NY	37647.8	11798.3	80446.2	129892	46323.6	170283	230.327	0	11555.3	182068	4.19284e+06	1.1412e+06	492936	1.04951e+06	1044.34	1.54349e+06	638.108	676721	677359	26138.5	0	0	229962	1.03024e+06	57613.4	1.7076e+06	1.43471e+06	4.95162e+06	-373514	1.0978	537721	0.850191
2002	36023	Cortland	NY	37635.4	11801	80456	129892	46141.6	157162	282.26	0	11612	169056	4.35474e+06	1.12335e+06	480397	1.02177e+06	1044.52	1.50321e+06	409.939	673007	673417	25994.7	0	0	228098	1.13404e+06	58727.1	1.80746e+06	1.52458e+06	5.08903e+06	-359354	1.08994	535894	0.857751
2003	36023	Cortland	NY	37487.7	11825.2	80579.5	129892	46515.2	181020	369.37	0	11668.7	193059	4.27712e+06	1.11614e+06	481403	992800	1045.68	1.47525e+06	401.458	656123	656525	25558.9	0	0	224168	814724	59702.7	1.47125e+06	1.53509e+06	4.75991e+06	-621147	1.1699	270830	0.921082
2004	36023	Cortland	NY	37339	11849.5	80703.8	129892	46494.3	161373	370.382	0	11725.5	173469	4.19002e+06	1.10888e+06	482550	962609	1046.85	1.44621e+06	392.152	640569	640961	25122.6	0	0	220241	995752	60658.5	1.63671e+06	1.51018e+06	4.85234e+06	-407467	1.10772	481173	0.864927
2005	36023	Cortland	NY	37189.2	11874.1	80829	129892	46051	170403	369.37	0	11782.2	182554	4.0929e+06	1.10156e+06	483865	931201	1048.04	1.41611e+06	383.935	638304	638688	24105.3	0	0	216866	904112	61627.8	1.5428e+06	1.4865e+06	4.7137e+06	-441591	1.12094	443103	0.870983
2006	36023	Cortland	NY	37038.2	11899	80955.2	129892	46016.7	117223	1056.08	0	11838.9	130118	4.03502e+06	1.09418e+06	485315	898568	1049.23	1.38493e+06	375.37	625045	625420	23420.6	0	0	213187	861206	62489.4	1.48663e+06	1.48292e+06	4.57051e+06	-457678	1.12794	423314	0.874169
2007	36023	Cortland	NY	36858.6	12001.3	81032.5	129892	46049.1	121058	2040.36	0	11895.7	134994	3.94311e+06	1.08593e+06	486934	864711	1050.16	1.3527e+06	369.667	611961	612331	22978.4	0	0	209266	878687	64609.6	1.49102e+06	1.44067e+06	4.50696e+06	-418615	1.11877	458050	0.861835
2008	36023	Cortland	NY	36606.9	12117.6	81167.8	129892	45875.7	116412	2045.95	0	11952.4	130410	3.94501e+06	1.03997e+06	488695	829640	1051.64	1.31939e+06	455.017	608436	608891	22517.4	0	0	205356	804529	66979.4	1.41342e+06	1.40642e+06	4.35913e+06	-548276	1.16141	286338	0.910278
2009	36023	Cortland	NY	36352.6	12234.9	81304.8	129892	45747	108239	2040.36	0	12009.1	122289	3.9593e+06	993462	490607	793346	1053.14	1.28501e+06	537.597	595158	595696	22054.8	0	0	201434	788419	69338.7	1.38411e+06	1.37597e+06	4.25877e+06	-638446	1.19225	153582	0.950766
2010	36023	Cortland	NY	36095.7	12353.3	81443.4	129892	47024.2	86510.4	2040.36	0	12065.8	100617	3.97387e+06	946394	492684	755826	1054.66	1.24957e+06	622.145	589333	589955	21593.8	0	0	197521	913568	71705.7	1.50352e+06	1.33675e+06	4.28375e+06	-589131	1.17405	159741	0.949881
2011	36023	Cortland	NY	35836.1	12472.6	81583.6	129892	47064.2	62077	2040.36	0	12046.9	76164.3	3.97948e+06	898753	494903	717091	1056.2	1.21305e+06	714.502	575701	576416	21131.1	0	0	193599	1.01333e+06	74097.3	1.58975e+06	1.29796e+06	4.27215e+06	-563792	1.16506	141361	0.956127
2012	36023	Cortland	NY	35573.5	12592.2	81726.6	129892	46729.7	111814	17441	0	12028	141283	4.01264e+06	850550	496139	684419	1057.76	1.18162e+06	803.906	564386	565190	20668.9	0	0	189680	1.10974e+06	76348	1.67493e+06	1.26346e+06	4.35831e+06	-561254	1.16262	99615.7	0.969459
2013	36023	Cortland	NY	35515	12676.8	81700.6	129892	46615.3	117130	17393.3	0	12954.3	147478	3.95934e+06	846091	497361	651754	1057.83	1.15017e+06	718.446	578416	579134	21713.6	0	0	198589	1.15212e+06	76105.7	1.73125e+06	1.24703e+06	4.37375e+06	-468282	1.13414	179220	0.945567
2014	36023	Cortland	NY	32681	13191	84020.4	129892	46459	117460	17393.3	0	12891.4	147745	3.65519e+06	777839	498582	619085	1078.48	1.11875e+06	832.466	617620	618453	22833.2	0	0	208108	1.01109e+06	79167	1.62954e+06	1.14529e+06	4.14332e+06	-391050	1.1198	178680	0.941532
2015	36023	Cortland	NY	32593	13201.9	84097.5	129892	46032.9	113066	8625.18	0	12828.5	134520	3.63467e+06	775081	499821	586417	1078.99	1.08732e+06	947.046	650924	651871	23867.6	0	0	216921	1.02739e+06	79234.1	1.67926e+06	1.13576e+06	4.13995e+06	-330167	1.09991	227993	0.926158
2016	36023	Cortland	NY	32504.3	13212.8	84175.2	129892	45673.6	97794.4	17441	0	12765.6	128001	3.64647e+06	772307	501043	553748	1079.5	1.05587e+06	1063.77	672174	673238	25013.6	0	0	226645	983950	79305	1.65719e+06	1.13677e+06	4.08215e+06	-361917	1.11019	183744	0.939912
2017	36023	Cortland	NY	32422.9	13223.2	84246.3	129892	45594.5	121086	17393.3	0	12702.7	151182	3.6484e+06	769261	502263	521076	1079.93	1.02442e+06	1181.69	626496	627677	24803.4	0	0	225215	1.0069e+06	78937.5	1.63458e+06	1.13892e+06	4.05285e+06	-394244	1.12115	149802	0.950543
2018	36023	Cortland	NY	32013.1	13289.2	84590.1	129892	45582.1	107009	1.2567	0	12702.7	119713	3.61109e+06	731121	502654	511020	1082.72	1.01476e+06	1081.5	653809	654890	25231	0	0	228767	1.01384e+06	79308.1	1.66873e+06	1.12833e+06	4.03606e+06	-335437	1.1024	166918	0.945217
2019	36023	Cortland	NY	31585.4	13358.9	84948	129892	45351.4	124455	2.48328	0	12702.7	137160	3.56992e+06	694110	503026	500961	1085.56	1.00507e+06	970.285	609754	610724	24154.3	0	0	220469	954076	79718	1.5648e+06	1.11831e+06	3.92922e+06	-422203	1.13413	51438.3	0.982428
1985	36025	Delaware	NY	64085.1	18016.8	297964	380066	13847.3	13709.4	12417.1	0	45858	71984.6	7.05449e+06	3.31514e+06	1.07725e+06	3.87258e+06	4708.09	4.95453e+06	7144.75	1.31683e+06	1.32397e+06	49402.4	0	0	428235	1.12345e+06	65796	2.44742e+06	1.91035e+06	9.49949e+06	-1.43386e+06	1.25511	1.45305e+06	0.720158
1986	36025	Delaware	NY	61890.5	18734.5	299441	380065	13769	13709.4	12417.1	0	47076.2	73202.7	6.81669e+06	3.18355e+06	1.07992e+06	3.86923e+06	4719.39	4.95387e+06	7712.9	1.25342e+06	1.26113e+06	46542.5	0	0	403297	999911	69208.2	2.26104e+06	1.86998e+06	9.27384e+06	-1.47645e+06	1.27648	1.30381e+06	0.735908
1987	36025	Delaware	NY	59907.9	19444	300714	380065	13912.4	13709.4	12417.1	0	48294.4	74420.9	6.60248e+06	3.0621e+06	1.08243e+06	3.86341e+06	4734.62	4.95058e+06	8441.24	1.18995e+06	1.19839e+06	43681.7	0	0	378351	1.00338e+06	73072.3	2.20177e+06	1.82953e+06	9.17305e+06	-1.41325e+06	1.27234	1.2705e+06	0.735911
1988	36025	Delaware	NY	58939.6	20080.8	301045	380065	14032	13747	12451.1	0	49512.6	75710.6	6.52529e+06	2.98972e+06	1.08397e+06	3.85512e+06	4740.88	4.94383e+06	8087.93	1.14524e+06	1.15333e+06	42459.6	0	0	368306	985723	76095.5	2.13905e+06	1.89044e+06	9.16759e+06	-1.36155e+06	1.26367	1.25987e+06	0.737278
1989	36025	Delaware	NY	57948.3	20724.1	301393	380065	14092.1	13709.4	12417.1	0	50730.7	76857.2	6.48976e+06	2.91558e+06	1.08696e+06	3.84304e+06	4747.36	4.93475e+06	7686.88	1.10054e+06	1.10822e+06	41237.6	0	0	358260	963682	79131.1	2.07191e+06	1.99047e+06	9.19436e+06	-1.31744e+06	1.25471	1.23988e+06	0.742446
1990	36025	Delaware	NY	56933.1	21374.3	301758	380065	14115.1	13709.4	12417.1	0	51948.9	78075.4	6.41429e+06	2.83961e+06	1.089e+06	3.82601e+06	4754.06	4.91976e+06	7199.71	1.05578e+06	1.06298e+06	40014.4	0	0	348210	1.05918e+06	82210.7	2.12216e+06	2.04871e+06	9.29093e+06	-1.15895e+06	1.22053	1.33245e+06	0.728466
1991	36025	Delaware	NY	55893	22031.4	302141	380065	14186.5	13709.4	12417.1	0	51971.9	78098.4	6.31448e+06	2.76174e+06	1.09087e+06	3.80398e+06	4760.99	4.89961e+06	6539.81	1.01108e+06	1.01762e+06	38792.4	0	0	338165	1.05501e+06	85258.9	2.07264e+06	2.09564e+06	9.27004e+06	-1.08819e+06	1.20822	1.33538e+06	0.726811
1992	36025	Delaware	NY	54826.9	22695.9	302543	380065	14266.9	16443	12451.1	0	51994.9	80889	6.20928e+06	2.68186e+06	1.09175e+06	3.77699e+06	4768.15	4.87351e+06	5456.19	966394	971850	37570.4	0	0	328119	1.18203e+06	89812	2.15388e+06	2.11948e+06	9.35514e+06	-905453	1.17072	1.44829e+06	0.708928
1993	36025	Delaware	NY	54378.6	22813.9	302873	380065	14353	22368.2	12417.1	0	52017.9	86803.2	6.1526e+06	2.6459e+06	1.09411e+06	3.745e+06	4772.09	4.84388e+06	4563.83	931234	935798	36848.3	0	0	322086	1.14752e+06	92021.7	2.08331e+06	2.01724e+06	9.16011e+06	-1.0376e+06	1.20285	1.28621e+06	0.731644
1994	36025	Delaware	NY	53928.8	22930.4	303206	380066	14462.4	19038.3	12417.1	0	52040.9	83496.3	6.08405e+06	2.60966e+06	1.09548e+06	3.70805e+06	4776.08	4.8083e+06	3703.49	896077	899781	36127.3	0	0	316068	1.14047e+06	94139.1	2.04025e+06	1.9042e+06	8.96652e+06	-1.14194e+06	1.23106	1.15166e+06	0.751049
1995	36025	Delaware	NY	53475.7	23046.4	303543	380066	14503.9	16181.9	12417.1	0	52063.9	80662.9	6.01681e+06	2.57312e+06	1.09669e+06	3.66611e+06	4780.12	4.76758e+06	2902.71	860923	863826	35406.4	0	0	310045	1.11058e+06	96308.8	1.97441e+06	1.79676e+06	8.75113e+06	-1.26546e+06	1.26634	997610	0.775379
1996	36025	Delaware	NY	53018.4	23162.9	303884	380065	14537.4	18534.5	12451.1	0	52087	83072.5	5.95018e+06	2.5362e+06	1.09694e+06	3.61918e+06	4784.22	4.72091e+06	2323.93	825752	828076	34684.9	0	0	304019	1.05237e+06	98573.4	1.88044e+06	1.67805e+06	8.49573e+06	-1.42977e+06	1.31629	802406	0.809693
1997	36025	Delaware	NY	52560.1	23276.7	304229	380066	14449	15876	12417.1	0	52110	80403.1	5.8765e+06	2.49907e+06	1.09865e+06	3.56729e+06	4788.36	4.67073e+06	6832.7	790565	797397	33963.3	0	0	297994	1.02795e+06	101183	1.82535e+06	1.55337e+06	8.265e+06	-1.55453e+06	1.35968	646544	0.839327
1998	36025	Delaware	NY	53122.1	23307.6	303636	380066	14310.3	14011	12417.1	0	52133	78561.1	5.88009e+06	2.42828e+06	1.09938e+06	3.51041e+06	4783.29	4.61458e+06	970.036	781786	782756	33926.5	0	0	298022	1.07796e+06	103460	1.86072e+06	1.60288e+06	8.29413e+06	-1.47416e+06	1.33458	656097	0.840285
1999	36025	Delaware	NY	53676.2	23338.7	303051	380065	14346.4	15307.8	12417.1	0	52156	79880.9	5.87584e+06	2.35845e+06	1.09995e+06	3.44854e+06	4778.28	4.55327e+06	957.625	773064	774021	33893.2	0	0	298081	1.19009e+06	105761	1.96411e+06	1.63857e+06	8.37549e+06	-1.3327e+06	1.29334	727664	0.828586
2000	36025	Delaware	NY	54219.6	23370	302476	380065	14363.2	15814.6	12451.1	0	52179	80444.7	5.84569e+06	2.28965e+06	1.09955e+06	3.3817e+06	4773.34	4.48603e+06	1007.42	764428	765436	33857.9	0	0	298125	1.18589e+06	107799	1.95133e+06	1.65378e+06	8.31324e+06	-1.30316e+06	1.28688	688356	0.83782
2001	36025	Delaware	NY	53940.7	23473.6	302651	380065	14208.3	14312.2	12417.1	0	52427.6	79156.9	5.90188e+06	2.24473e+06	1.10061e+06	3.30988e+06	4775.8	4.41526e+06	1067.33	755789	756856	33824.6	0	0	298185	1.1259e+06	110635	1.88276e+06	1.72291e+06	8.24455e+06	-1.37207e+06	1.3029	574474	0.864243
2002	36025	Delaware	NY	53668.5	23501.5	302895	380065	14077.4	11681.1	12417.1	0	52676.2	76774.4	5.97513e+06	2.19987e+06	1.07293e+06	3.23308e+06	4780.67	4.31078e+06	1140.19	747176	748316	32473.1	0	0	299526	1.27288e+06	112752	2.02119e+06	1.79679e+06	8.35077e+06	-1.24957e+06	1.26443	650771	0.852967
2003	36025	Delaware	NY	52730.9	23593.3	303741	380065	14051.1	12682.1	12417.1	0	52924.8	78024.1	5.88947e+06	2.16171e+06	1.07679e+06	3.15131e+06	4791.58	4.23289e+06	1143.37	712498	713642	30878.1	0	0	298049	911433	114825	1.62507e+06	1.76177e+06	7.84347e+06	-1.61796e+06	1.37878	245699	0.938165
2004	36025	Delaware	NY	51772.9	23687.4	304605	380065	14064.3	10973.3	12451.1	0	53173.4	76597.8	5.79798e+06	2.12271e+06	1.08052e+06	3.06454e+06	4802.71	4.14987e+06	1143.93	677850	678993	29903.9	0	0	295988	1.11099e+06	116876	1.78998e+06	1.68852e+06	7.85175e+06	-1.45884e+06	1.3362	367883	0.909011
2005	36025	Delaware	NY	50793.5	23784	305488	380065	13994	13687.7	12417.1	0	53422	79526.8	5.71406e+06	2.08284e+06	1.08408e+06	2.9728e+06	4814.07	4.06169e+06	1144.04	643110	644254	29295.5	0	0	293517	1.00767e+06	118968	1.65193e+06	1.64335e+06	7.58476e+06	-1.58309e+06	1.38322	206234	0.946258
2006	36025	Delaware	NY	49792	23883.1	306390	380065	13872.4	17044.5	12417.1	0	53670.7	83132.3	5.61118e+06	2.04207e+06	1.08748e+06	2.87608e+06	4825.67	3.96839e+06	1145.71	608423	609568	28423.9	0	0	291353	947899	119975	1.55747e+06	1.58114e+06	7.33853e+06	-1.66196e+06	1.42083	88759.7	0.975735
2007	36025	Delaware	NY	48713.3	24277.5	307075	380065	13834.7	14416	12417.1	0	53919.3	80752.4	5.49247e+06	1.99814e+06	1.09068e+06	2.77439e+06	4828.95	3.8699e+06	1148.07	573665	574813	27296.3	0	0	289408	936288	125367	1.5111e+06	1.50607e+06	7.12048e+06	-1.6905e+06	1.44464	18222.5	0.994812
2008	36025	Delaware	NY	47874.3	24650.6	307541	380065	13730.4	14616	12451.1	0	54167.9	81235	5.31472e+06	1.92487e+06	1.09376e+06	2.6677e+06	4830.04	3.76629e+06	1308.77	551344	552652	23771.7	0	0	279439	817409	130693	1.37006e+06	1.44925e+06	6.8213e+06	-1.74217e+06	1.48765	-96739.9	1.02938
2009	36025	Delaware	NY	47022.5	25026.8	308016	380065	13603.7	8887.03	12417.1	0	54416.5	75720.6	5.13835e+06	1.8504e+06	1.09666e+06	2.55603e+06	4831.24	3.65753e+06	1462.21	529011	530473	21508.3	0	0	268201	758794	136042	1.28927e+06	1.38954e+06	6.56961e+06	-1.73942e+06	1.51176	-157220	1.05022
2010	36025	Delaware	NY	46157.7	25406.4	308501	380065	14340.8	11944.1	12417.1	0	54665.1	79026.3	4.95939e+06	1.77471e+06	1.09941e+06	2.43942e+06	4832.55	3.54366e+06	1614.67	506744	508359	19085.7	0	0	257157	835067	141448	1.34343e+06	1.31888e+06	6.44552e+06	-1.61016e+06	1.48075	-92599.4	1.02995
2011	36025	Delaware	NY	45279.2	25789.3	308997	380065	14220.6	12108	12417.1	0	54361.7	78886.8	4.78216e+06	1.69775e+06	1.102e+06	2.31779e+06	4833.98	3.42462e+06	1770.28	484454	486224	18114.5	0	0	244628	881006	146937	1.36723e+06	1.25587e+06	6.29167e+06	-1.50701e+06	1.46014	-53891.4	1.01778
2012	36025	Delaware	NY	44389.3	26175.5	309501	380066	14111.2	12467.1	53992.2	0	54058.4	120518	4.61122e+06	1.61943e+06	1.10215e+06	2.21131e+06	4835.51	3.3183e+06	1921.39	464203	466124	17144	0	0	232105	899159	152553	1.36528e+06	1.19906e+06	6.17285e+06	-1.42778e+06	1.4485	-40457.2	1.01371
2013	36025	Delaware	NY	44483.3	26459.8	309122	380065	13988.4	12255.6	54643.2	0	54050	120949	4.6016e+06	1.54777e+06	1.10235e+06	2.10483e+06	4828.14	3.21201e+06	1795.23	455730	457525	17877.4	0	0	241437	952006	156889	1.40953e+06	1.18792e+06	6.10517e+06	-1.38735e+06	1.43162	-81017.7	1.02725
2014	36025	Delaware	NY	38769.1	27087.8	314209	380065	13916.6	16353.9	54959.9	0	53450.8	124765	3.99635e+06	1.28308e+06	1.1025e+06	1.99834e+06	4877.12	3.10572e+06	1798.47	452326	454124	18614.2	0	0	251942	793876	157108	1.248e+06	1.01949e+06	5.67369e+06	-1.16062e+06	1.40928	-129480	1.05011
2015	36025	Delaware	NY	38881.8	27087.8	314096	380065	13735.2	13193.5	52412.7	0	52851.7	118458	3.98368e+06	1.22148e+06	1.10266e+06	1.89185e+06	4875.77	2.99939e+06	1800.28	451278	453078	19348.4	0	0	262979	825570	157108	1.27865e+06	989580	5.56253e+06	-1.14613e+06	1.40391	-187631	1.07288
2016	36025	Delaware	NY	38994.5	27087.8	313983	380065	13583.4	12040.5	47097.4	0	52252.5	111390	3.98606e+06	1.16015e+06	1.10282e+06	1.78537e+06	4874.43	2.89306e+06	1801.58	460426	462228	20085.3	0	0	273850	865036	157108	1.32726e+06	975039	5.48395e+06	-1.11358e+06	1.38767	-227278	1.08746
2017	36025	Delaware	NY	39111.4	27087.8	313866	380065	13456	14489.8	73872	0	51653.3	140015	3.99089e+06	1.09904e+06	1.10301e+06	1.67888e+06	4873.06	2.78676e+06	1802.18	452872	454674	20821.6	0	0	283402	905231	156693	1.35991e+06	962119	5.42632e+06	-1.09919e+06	1.38012	-283546	1.10871
2018	36025	Delaware	NY	38113.9	27143.3	314808	380065	13308.7	12979.6	73836.8	0	51653.3	138470	3.8703e+06	1.01626e+06	1.10353e+06	1.64608e+06	4881.67	2.75449e+06	1598.72	423181	424780	20033.9	0	0	274585	888016	156757	1.3128e+06	925501	5.30804e+06	-1.08168e+06	1.38789	-340007	1.13524
2019	36025	Delaware	NY	37219.7	27233	315613	380065	13191.5	15392.8	52890.2	0	51653.3	119936	3.69305e+06	929992	1.10404e+06	1.61328e+06	4889.1	2.7222e+06	1391.82	385102	386494	19246.5	0	0	264487	838700	157265	1.22519e+06	875049	5.11889e+06	-1.06222e+06	1.40376	-396711	1.16765
1985	36043	Herkimer	NY	57320.9	12869.9	307432	377623	4117.31	0	0	0	41744.2	41744.2	6.31378e+06	2.3038e+06	1.441e+06	3.89267e+06	9000.96	5.34267e+06	3474.57	1.1521e+06	1.15558e+06	40483	0	0	341428	1.23751e+06	44052.5	2.39309e+06	2.65879e+06	1.05208e+07	-110852	1.01787	1.85152e+06	0.684121
1986	36043	Herkimer	NY	56681.9	13084.6	307856	377623	4109.08	0	0	0	41992.4	41992.4	6.19865e+06	2.23858e+06	1.42737e+06	3.87444e+06	9014.09	5.31082e+06	3798.35	1.12619e+06	1.12999e+06	39122.7	0	0	329445	1.12977e+06	45212.7	2.25976e+06	2.60764e+06	1.03045e+07	-206001	1.03438	1.70313e+06	0.699263
1987	36043	Herkimer	NY	56033.9	13300.9	308288	377623	4078.32	0	0	0	42240.7	42240.7	6.08178e+06	2.17234e+06	1.41441e+06	3.8523e+06	9027.41	5.27574e+06	4260.17	1.10026e+06	1.10452e+06	37764.1	0	0	317482	1.15904e+06	46433.5	2.26356e+06	2.54615e+06	1.02119e+07	-173094	1.02929	1.68177e+06	0.699212
1988	36043	Herkimer	NY	55400.4	13518	308704	377623	4066.07	0	0	0	42488.9	42488.9	6.04017e+06	2.1261e+06	1.40247e+06	3.82626e+06	9040.44	5.23777e+06	4877.04	1.0758e+06	1.08068e+06	37258.4	0	0	314136	1.15366e+06	47536.8	2.23434e+06	2.57884e+06	1.01782e+07	-145757	1.02473	1.6662e+06	0.701412
1989	36043	Herkimer	NY	54758	13736.9	309128	377623	4067.31	0	0	0	42737.1	42737.1	6.08736e+06	2.07915e+06	1.39044e+06	3.79633e+06	9053.67	5.19583e+06	5580.25	1.05135e+06	1.05693e+06	36752.3	0	0	310782	1.16035e+06	48627.4	2.21727e+06	2.67902e+06	1.02202e+07	-128159	1.02151	1.64021e+06	0.709616
1990	36043	Herkimer	NY	54106.4	13957.6	309559	377623	4071.58	0	0	0	42985.3	42985.3	6.08035e+06	2.03149e+06	1.37944e+06	3.76248e+06	9067.09	5.15098e+06	6398.49	1.02696e+06	1.03336e+06	36250.5	0	0	307470	1.31234e+06	49725.2	2.34569e+06	2.71657e+06	1.03422e+07	26129	0.995721	1.75015e+06	0.698199
1991	36043	Herkimer	NY	53445.5	14180.1	309997	377623	4076.9	0	0	0	42935.6	42935.6	6.01306e+06	1.98309e+06	1.36909e+06	3.72473e+06	9080.71	5.10289e+06	7405.6	1.00251e+06	1.00991e+06	35744.4	0	0	304115	1.32669e+06	50785.2	2.3366e+06	2.72943e+06	1.02984e+07	78022.3	0.987191	1.757e+06	0.696387
1992	36043	Herkimer	NY	52775	14404.5	310443	377623	4105.43	0	0	0	42885.9	42885.9	5.93473e+06	1.93393e+06	1.35979e+06	3.68307e+06	9094.52	5.05195e+06	8824.13	978057	986881	35238.7	0	0	300769	1.5274e+06	51719.9	2.51429e+06	2.68853e+06	1.03846e+07	273620	0.955927	1.90678e+06	0.677232
1993	36043	Herkimer	NY	51809.6	14486.8	311326	377623	4121.39	0	0	0	42836.2	42836.2	5.83051e+06	1.88463e+06	1.35038e+06	3.63752e+06	9111.54	4.99701e+06	7466.12	959302	966768	34806.4	0	0	297251	1.4718e+06	53079.3	2.43857e+06	2.5746e+06	10140895	164240	0.972603	1.75162e+06	0.692564
1994	36043	Herkimer	NY	50838.1	14554.8	312230	377623	4141.44	0	0	0	42786.5	42786.5	5.72507e+06	1.83494e+06	1.342e+06	3.58806e+06	9128.97	4.93919e+06	6608.47	940535	947143	34373.7	0	0	293728	1.45734e+06	54577.5	2.40448e+06	2.45578e+06	9.93119e+06	92640.1	0.984076	1.63385e+06	0.704226
1995	36043	Herkimer	NY	49901.3	14559.9	313161	377623	4148.37	0	0	0	42736.8	42736.8	5.60277e+06	1.78689e+06	1.33429e+06	3.53468e+06	9146.83	4.87812e+06	5490.69	921694	927185	33937.8	0	0	290185	1.41499e+06	55592.8	2.34218e+06	2.31793e+06	9.6705e+06	-9055.46	1.00162	1.48765e+06	0.719499
1996	36043	Herkimer	NY	48948.5	14559.9	314114	377623	4128.14	0	0	0	42687.1	42687.1	5.48419e+06	1.73796e+06	1.3276e+06	3.47741e+06	9165.12	4.81418e+06	4436.22	902906	907342	33505.1	0	0	286662	1.32801e+06	56601.6	2.23535e+06	2.18278e+06	9.3651e+06	-156564	1.02939	1.29473e+06	0.743158
1997	36043	Herkimer	NY	47973.7	14559.9	315089	377623	4112.23	0	0	0	42637.4	42637.4	5.35073e+06	1.68787e+06	1.32082e+06	3.41624e+06	9183.88	4.74625e+06	1514.93	884110	885625	33072.8	0	0	283144	1.29139e+06	57544.3	2.17702e+06	2.03046e+06	9.08698e+06	-258306	1.05072	1.14642e+06	0.761624
1998	36043	Herkimer	NY	49741.7	14559.9	313321	377623	4072.88	0	0	0	42587.7	42587.7	5.48979e+06	1.62577e+06	1.31508e+06	3.35115e+06	9150.15	4.67539e+06	895.278	873615	874511	32887.5	0	0	282118	1.32948e+06	58760.8	2.20399e+06	2.19976e+06	9.21337e+06	-189271	1.03571	1.15438e+06	0.769971
1999	36043	Herkimer	NY	51437.8	14559.9	311625	377623	4016.63	0	0	0	42538	42538	5.64075e+06	1.56711e+06	1.30998e+06	3.28218e+06	9117.68	4.60128e+06	910.268	859358	860268	32702.9	0	0	281098	1.45016e+06	59988	2.31043e+06	2.3702e+06	9.41713e+06	-53510.9	1.00958	1.23251e+06	0.767721
2000	36043	Herkimer	NY	52531.7	14559.9	310531	377623	3986.8	0	0	0	42488.3	42488.3	5.83907e+06	1.5233e+06	1.30593e+06	3.20927e+06	9096.72	4.52429e+06	938.181	845102	846040	32516.2	0	0	280062	1.44037e+06	61306.9	2.28641e+06	2.57083e+06	9.51785e+06	-73649.7	1.01277	1.16958e+06	0.786781
2001	36043	Herkimer	NY	52980.8	14559.9	310082	377623	3957.59	0	0	0	42697.6	42697.6	6.05546e+06	1.49418e+06	1.30177e+06	3.13249e+06	9088.18	4.44336e+06	963.68	830840	831804	32331.5	0	0	279040	1.35882e+06	62385	2.19062e+06	2.76678e+06	9.53817e+06	-196888	1.03361	1.01825e+06	0.817503
2002	36043	Herkimer	NY	53634.6	14559.9	309428	377623	3922.51	0	0	0	42906.8	42906.8	6.26201e+06	1.46006e+06	1.27397e+06	3.0518e+06	9075.8	4.33485e+06	1007.2	816569	817576	32146.2	0	0	278014	1.51723e+06	63389.9	2.33481e+06	2.95448e+06	9.76258e+06	-80305.5	1.01299	1.10174e+06	0.813381
2003	36043	Herkimer	NY	52706.1	14619.9	310297	377623	3911.37	0	0	0	43116.1	43116.1	6.13895e+06	1.45426e+06	1.27257e+06	2.9672e+06	9092.79	4.24886e+06	1125.59	787349	788475	31251.2	0	0	270736	1.09342e+06	64570.2	1.88189e+06	2.87251e+06	9.1422e+06	-522054	1.09294	661466	0.876273
2004	36043	Herkimer	NY	51765.6	14681	311176	377623	3910.75	0	0	0	43325.3	43325.3	6.01613e+06	1.44825e+06	1.27186e+06	2.87869e+06	9110.05	4.15966e+06	1236.65	758890	760126	30357.1	0	0	263465	1.3413e+06	65733.3	2.10143e+06	2.7528e+06	9.1533e+06	-329465	1.05794	855319	0.842285
2005	36043	Herkimer	NY	50804.7	14743.8	312074	377623	3890.64	0	0	0	43534.6	43534.6	5.88865e+06	1.44219e+06	1.27176e+06	2.78627e+06	9127.72	4.06716e+06	1346.68	729688	731035	29462	0	0	256187	1.22322e+06	66920.1	1.95425e+06	2.65431e+06	8.81564e+06	-477939	1.08833	708061	0.862633
2006	36043	Herkimer	NY	49822.7	14808.3	312992	377623	3858.77	0	0	0	43743.8	43743.8	5.77589e+06	1.43607e+06	1.27233e+06	2.68995e+06	9145.82	3.97143e+06	1457.83	700507	701965	28567.9	0	0	248916	1.17147e+06	67968.4	1.87344e+06	2.55916e+06	8.5443e+06	-571604	1.10983	615551	0.875781
2007	36043	Herkimer	NY	48790.5	14978.7	313853	377623	3863.41	0	0	0	43953.1	43953.1	5.67204e+06	1.42909e+06	1.27355e+06	2.58973e+06	9162.3	3.87244e+06	1571.2	671293	672865	27672.8	0	0	241638	1.1939e+06	70890.6	1.86677e+06	2.45612e+06	8.33785e+06	-608365	1.12014	579083	0.879909
2008	36043	Herkimer	NY	48561.3	15097	313964	377623	3854.75	0	0	0	44162.3	44162.3	5.58199e+06	1.4035e+06	1.27542e+06	2.48561e+06	9164.22	3.77019e+06	2299.5	664600	666899	27517.2	0	0	240429	1.08824e+06	73427.3	1.75514e+06	2.3378e+06	8.00823e+06	-764966	1.1588	398108	0.913012
2009	36043	Herkimer	NY	48530.2	15202.6	313890	377623	3851.22	0	0	0	44371.6	44371.6	5.50491e+06	1.37452e+06	1.27796e+06	2.37758e+06	9162.48	3.6647e+06	2933.88	657919	660853	27362.1	0	0	239225	1.05192e+06	75799.8	1.71278e+06	2.23629e+06	7.7613e+06	-846822	1.1818	288475	0.934717
2010	36043	Herkimer	NY	48499	15308.2	313815	377623	3992.49	0	0	0	44580.8	44580.8	5.41505e+06	1.34556e+06	1.28114e+06	2.26566e+06	9160.75	3.55596e+06	3526.96	651307	654834	27210.5	0	0	238051	1.21302e+06	78163.7	1.86786e+06	2.09234e+06	7.66611e+06	-761279	1.16358	346226	0.921592
2011	36043	Herkimer	NY	48467.5	15413.8	313741	377623	3983.46	0	0	0	44518.9	44518.9	5.32078e+06	1.31661e+06	1.28498e+06	2.14981e+06	9159.02	3.44395e+06	4198.08	644632	648830	27055.4	0	0	236847	1.34162e+06	80534.5	1.99045e+06	1.9486e+06	7.53511e+06	-704030	1.15249	375732	0.914215
2012	36043	Herkimer	NY	48439.5	15518.9	313664	377623	3974.12	0	0	0	44456.9	44456.9	5.25173e+06	1.28758e+06	1.28074e+06	2.05494e+06	9157.25	3.34483e+06	4828.35	637956	642785	26899.7	0	0	235638	1.43577e+06	82765.5	2.07855e+06	1.83422e+06	7.41173e+06	-675430	1.14759	376507	0.91326
2013	36043	Herkimer	NY	47646.9	15676.7	314299	377623	3953.01	0	0	0	45426.9	45426.9	5.2019e+06	1.23992e+06	1.27649e+06	1.96005e+06	9169.46	3.24571e+06	1558.91	613261	614820	26479.5	0	0	232102	1.44798e+06	83818.1	2.0628e+06	1.91783e+06	7.38207e+06	-580788	1.12568	427027	0.902705
2014	36043	Herkimer	NY	41687.7	16126.1	319809	377623	3922.26	0	0	0	44967	44967	4.51842e+06	1.06059e+06	1.27225e+06	1.86516e+06	9275.78	3.14668e+06	1996.5	588121	590117	26025.6	0	0	228473	1.20269e+06	84455.5	1.79281e+06	1.72912e+06	6.82406e+06	-421657	1.10292	410462	0.89389
2015	36043	Herkimer	NY	40936.6	16176.7	320509	377623	3877.09	0	0	0	44507.1	44507.1	4.38046e+06	1.01668e+06	1.268e+06	1.77027e+06	9288.84	3.04756e+06	2431.58	563367	565799	25604.9	0	0	224933	1.17001e+06	84713.6	1.7358e+06	1.72013e+06	6.65831e+06	-370232	1.09232	421520	0.888643
2016	36043	Herkimer	NY	40170.6	16228	321224	377623	3864.22	0	0	0	44047.2	44047.2	4.27886e+06	971926	1.26375e+06	1.67539e+06	9302.07	2.94844e+06	2866.2	539000	541866	25191.2	0	0	221450	1.14111e+06	84979.4	1.68298e+06	1.75047e+06	6.53611e+06	-311307	1.07846	439169	0.882767
2017	36043	Herkimer	NY	39397.2	16279.6	321946	377623	3849.55	0	0	0	43587.3	43587.3	4.17721e+06	926203	1.25951e+06	1.5805e+06	9315.34	2.84933e+06	3300.51	514174	517475	24721.8	0	0	217964	1.11732e+06	85357.9	1.63479e+06	1.77907e+06	6.41686e+06	-249088	1.06341	459151	0.876245
2018	36043	Herkimer	NY	38849.4	16315	322458	377623	3826.28	0	0	0	43587.3	43587.3	4.11851e+06	882066	1.2591e+06	1.55111e+06	9324.56	2.81954e+06	3175.4	494214	497389	24127.6	0	0	213260	1.12204e+06	85539.9	1.61943e+06	1.74243e+06	6.33465e+06	-254274	1.0658	414532	0.88646
2019	36043	Herkimer	NY	38294	16350.7	322978	377623	3794.48	0	0	0	43587.3	43587.3	4.05899e+06	837342	1.2587e+06	1.52171e+06	9333.86	2.78975e+06	3038.73	474274	477313	23530.8	0	0	208532	1.12669e+06	85723.6	1.604e+06	1.70528e+06	6.25187e+06	-259220	1.06822	369590	0.897086
1985	36051	Livingston	NY	79562.8	9189.88	77073.2	165826	245.827	0	0	0	33511.1	33511.1	7.15311e+06	1.33976e+06	674249	1.51433e+06	3542.04	2.19212e+06	34427.6	860419	894846	35155.8	0	0	324224	3.38347e+06	32148.2	4.27832e+06	2.46445e+06	9.03571e+06	963955	0.881243	1.97949e+06	0.745986
1986	36051	Livingston	NY	79520.6	9309.29	76996.1	165826	248.956	0	0	0	33748.4	33748.4	6.96457e+06	1.34645e+06	667588	1.49955e+06	3539.59	2.17067e+06	39515.9	841576	881092	34201.5	0	0	314920	2.96857e+06	32880.8	3.84966e+06	2.46394e+06	8.58511e+06	703184	0.908293	1.73472e+06	0.764075
1987	36051	Livingston	NY	79478.3	9428.41	76919.2	165826	251.465	0	0	0	33985.7	33985.7	6.77668e+06	1.35312e+06	661439	1.48408e+06	3537.15	2.14906e+06	44817.6	822737	867555	33246.7	0	0	305611	2.92066e+06	33096.1	3.78821e+06	2.44782e+06	8.48542e+06	793289	0.895206	1.8408e+06	0.746599
1988	36051	Livingston	NY	78624.5	9665.01	77536.5	165826	253.604	0	0	0	34223	34223	6.77568e+06	1.31302e+06	656157	1.46794e+06	3554.9	2.12766e+06	44334.1	819093	863427	33282.2	0	0	304986	2.95812e+06	34169.1	3.82154e+06	2.45213e+06	8.50301e+06	810100	0.893208	1.81813e+06	0.750284
1989	36051	Livingston	NY	77743.9	9908.18	78173.9	165826	256.862	0	0	0	34460.3	34460.3	6.87045e+06	1.27162e+06	650676	1.45113e+06	3573.27	2.10537e+06	43762.8	815416	859179	33317.2	0	0	304353	3.03203e+06	35255.2	3.89121e+06	2.47962e+06	8.57924e+06	790124	0.896858	1.75739e+06	0.761101
1990	36051	Livingston	NY	76835.2	10158.3	78832.5	165826	259.551	0	0	0	34697.6	34697.6	6.90745e+06	1.22886e+06	646055	1.43363e+06	3592.3	2.08328e+06	43035.3	811664	854699	33349.2	0	0	303702	3.4993e+06	36369.6	4.354e+06	2.43959e+06	8.98128e+06	1.15345e+06	0.856908	2.07861e+06	0.732041
1991	36051	Livingston	NY	75896.9	10415.6	79513.4	165826	259.988	0	0	0	34731.8	34731.8	6.87483e+06	1.18467e+06	641949	1.41545e+06	3612.01	2.06101e+06	41995.7	807919	849915	33384.3	0	0	303069	3.66902e+06	37480.6	4.51894e+06	2.38281e+06	9.06836e+06	1.27164e+06	0.843903	2.15324e+06	0.725471
1992	36051	Livingston	NY	74927.4	10680.7	80217.8	165826	260.628	0	0	0	34765.9	34765.9	6.91184e+06	1.13896e+06	638706	1.3966e+06	3632.45	2.03893e+06	40174.5	804144	844319	33419.8	0	0	302444	4.36639e+06	38302.6	5.21071e+06	2.32864e+06	9.68477e+06	1.84959e+06	0.788894	2.68611e+06	0.682455
1993	36051	Livingston	NY	74510.5	10895.5	80419.9	165826	264.295	0	0	0	34800	34800	7.01548e+06	1.12732e+06	635269	1.37707e+06	3638.75	2.01598e+06	42983	813807	856790	34056.3	0	0	307510	4.35064e+06	39833.8	5.20743e+06	2.30604e+06	9.63815e+06	1.70971e+06	0.804049	2.52952e+06	0.699499
1994	36051	Livingston	NY	74089.8	11112.1	80624	165826	265.381	0	0	0	34834.2	34834.2	7.08618e+06	1.11555e+06	632695	1.35685e+06	3645.11	1.99319e+06	45809.1	823468	869277	34692.9	0	0	312579	4.42143e+06	41358	5.29071e+06	2.2675e+06	9.66229e+06	1.67352e+06	0.808952	2.47649e+06	0.706824
1995	36051	Livingston	NY	73665.1	11330.5	80830.3	165826	266.388	0	0	0	34868.3	34868.3	7.14426e+06	1.10367e+06	630634	1.33596e+06	3651.55	1.97025e+06	48661.4	833082	881744	35325	0	0	317610	4.39718e+06	42936.1	5.27893e+06	2.23044e+06	9.59274e+06	1.55634e+06	0.821123	2.34239e+06	0.720578
1996	36051	Livingston	NY	73236.3	11550.8	81038.9	165826	266.933	0	0	0	34902.4	34902.4	7.20419e+06	1.09166e+06	629433	1.31439e+06	3658.07	1.94748e+06	51617.1	842731	894348	35961.7	0	0	322678	4.20572e+06	44576.7	5.10007e+06	2.20099e+06	9.36398e+06	1.27803e+06	0.849329	2.04701e+06	0.749127
1997	36051	Livingston	NY	72803.5	11772.8	81249.7	165826	266.933	0	0	0	34936.6	34936.6	7.22509e+06	1.07954e+06	628039	1.29215e+06	3664.66	1.92385e+06	57023	852374	909397	36598.7	0	0	327753	4.1623e+06	46928.8	5.0717e+06	2.12873e+06	9.24274e+06	1.14611e+06	0.863089	1.8979e+06	0.764044
1998	36051	Livingston	NY	73218.1	11856.7	80751.1	165826	267.228	0	0	0	34970.7	34970.7	7.24211e+06	1.05094e+06	627506	1.26922e+06	3650.63	1.90037e+06	43665.4	863300	906965	36927.8	0	0	330318	4.14722e+06	48269.4	5.05418e+06	2.33263e+06	9.40736e+06	1.3125e+06	0.846574	2.03312e+06	0.75279
1999	36051	Livingston	NY	73622.7	11939.7	80263.5	165826	266.109	0	0	0	35004.9	35004.9	7.26148e+06	1.02297e+06	627485	1.24562e+06	3636.9	1.87674e+06	32986.2	874236	907222	37257.5	0	0	332889	4.39291e+06	50040.2	5.30013e+06	2.49349e+06	9.79267e+06	1.69664e+06	0.810603	2.38672e+06	0.723286
2000	36051	Livingston	NY	74033.6	11946.1	79846.2	165826	267.69	0	0	0	35039	35039	7.29559e+06	999726	628327	1.22133e+06	3624.98	1.85329e+06	22232.9	885085	907317	37582.6	0	0	335420	4.19772e+06	51202.1	5.10504e+06	2.6909e+06	9.77304e+06	1.66155e+06	0.8145	2.32586e+06	0.730233
2001	36051	Livingston	NY	73974.7	11946.1	79905.2	165826	268.219	0	0	0	35311.4	35311.4	7.4116e+06	990679	628972	1.19637e+06	3626.83	1.82897e+06	11384.5	896012	907396	37912.3	0	0	337992	3.79826e+06	52102.6	4.70566e+06	2.92358e+06	9.58353e+06	1.36991e+06	0.844001	2.02259e+06	0.760456
2002	36051	Livingston	NY	73861.2	11946.1	80018.7	165826	267.133	0	0	0	35583.8	35583.8	7.54419e+06	977358	630487	1.17074e+06	3630.22	1.80485e+06	439.279	906923	907363	38241.4	0	0	340556	4.07312e+06	53223.1	4.98048e+06	3.15437e+06	1.00668e+07	1.73351e+06	0.813153	2.37031e+06	0.734779
2003	36051	Livingston	NY	74237.7	11946.1	79642.2	165826	265.826	0	0	0	35856.2	35856.2	7.69447e+06	966763	632505	1.14442e+06	3619.21	1.78054e+06	606.549	960481	961088	40105.4	0	0	355286	2.99501e+06	53996.8	3.9561e+06	3.28345e+06	9.15005e+06	695868	0.917063	1.30735e+06	0.837295
2004	36051	Livingston	NY	74607.4	11946.1	79272.5	165826	266.08	0	0	0	36128.6	36128.6	7.83147e+06	956336	635039	1.11742e+06	3608.39	1.75606e+06	781.04	1.014e+06	1.01478e+06	41968.4	0	0	370009	3.75043e+06	54748.7	4.76521e+06	3.316e+06	9.97011e+06	1.4082e+06	0.847592	1.99453e+06	0.775129
2005	36051	Livingston	NY	74970.3	11946.1	78909.5	165826	264.232	0	0	0	36401	36401	7.94135e+06	946078	642302	1.08974e+06	3597.75	1.73564e+06	961.668	1.06759e+06	1.06855e+06	43829.5	0	0	384710	3.47151e+06	55508.6	4.54007e+06	3.39259e+06	9.80403e+06	1.15907e+06	0.872636	1.72044e+06	0.802605
2006	36051	Livingston	NY	75326.6	11946.1	78553.2	165826	263.221	0	0	0	36673.3	36673.3	8.0684e+06	935983	653452	1.06139e+06	3587.29	1.71843e+06	1151.64	1.12115e+06	1.1223e+06	45692.5	0	0	399433	3.33639e+06	55741.2	4.45869e+06	3.49293e+06	9.80816e+06	1.06162e+06	0.883722	1.59817e+06	0.816945
2007	36051	Livingston	NY	75618.4	12096.1	78111.5	165826	262.676	0	0	0	36945.7	36945.7	8.2219e+06	926643	665119	1032353	3575.17	1.70105e+06	1356.23	1.17479e+06	1.17614e+06	47556.5	0	0	414163	3.41406e+06	56811.4	4.5902e+06	3.57563e+06	1.00082e+07	1.13216e+06	0.878966	1.64464e+06	0.816034
2008	36051	Livingston	NY	74886.3	12425.7	78513.9	165826	262.443	0	0	0	37218.1	37218.1	8.17224e+06	872203	677297	1.00264e+06	3587.95	1.68353e+06	1187.24	1.14441e+06	1.1456e+06	46068.4	0	0	402984	3.06726e+06	59929.3	4.21286e+06	3.59249e+06	9.63209e+06	794748	0.91137	1.26397e+06	0.852409
2009	36051	Livingston	NY	74142.4	12760.5	78923	165826	261.627	0	0	0	37490.5	37490.5	8.22623e+06	816508	689984	972255	3600.95	1.66584e+06	1032.45	1.114e+06	1.11504e+06	44579.2	0	0	391798	3.01019e+06	63106.8	4.12522e+06	3.61234e+06	9.54858e+06	646334	0.927154	1.07104e+06	0.873709
2010	36051	Livingston	NY	73383	13101.4	79341.6	165826	272.122	0	0	0	37762.9	37762.9	8.29975e+06	759577	703183	941184	3614.26	1.64798e+06	898.257	1.08361e+06	1.08451e+06	43090.5	0	0	380616	3.50273e+06	66367.1	4.58724e+06	3.62133e+06	1.00038e+07	1.01712e+06	0.89083	1.39608e+06	0.843773
2011	36051	Livingston	NY	72607.5	13448.5	79770	165826	269.837	0	0	0	37726.2	37726.2	8.34258e+06	701365	716890	909434	3627.89	1.62995e+06	782.278	1.05319e+06	1.05397e+06	41601.2	0	0	369428	3.86461e+06	69737	4.91858e+06	3.65436e+06	1.0352e+07	1.31188e+06	0.864117	1.64382e+06	0.82296
2012	36051	Livingston	NY	71826	13800	80200	165826	269.625	0	0	0	37689.5	37689.5	8.40038e+06	641692	717468	870191	3641.6	1.5913e+06	664.004	1.02279e+06	1.02346e+06	40113	0	0	358250	4.09332e+06	73983	5.11677e+06	3.72116e+06	1.0581e+07	1.48349e+06	0.849908	1.76693e+06	0.814507
2013	36051	Livingston	NY	71646.3	14039.5	80140.1	165826	268.905	0	0	0	37651.4	37651.4	8.45917e+06	640011	718067	830930	3640.93	1.55264e+06	591.871	1.08826e+06	1.08885e+06	42538.4	0	0	380649	4.1937e+06	75066.2	5.28255e+06	3.73856e+06	1.0729e+07	1.61185e+06	0.839952	1.87121e+06	0.8069
2014	36051	Livingston	NY	68679.3	14621.4	82525.3	165826	268.764	0	0	0	37475.9	37475.9	8.05872e+06	613847	718649	791679	3710.81	1.51404e+06	625.016	1.15377e+06	1.1544e+06	44964.4	0	0	403104	3.82683e+06	78112.9	4.98123e+06	3.5526e+06	1.02084e+07	1.50374e+06	0.842745	1.71449e+06	0.812816
2015	36051	Livingston	NY	68530.5	14650.1	82645.4	165826	267.649	0	0	0	37300.4	37300.4	7.99749e+06	614286	719228	752428	3714.27	1.47537e+06	657.491	1.21926e+06	1.21991e+06	47392.2	0	0	425573	3.68203e+06	78240.5	4.90195e+06	3.5544e+06	1.00946e+07	1.49261e+06	0.842719	1.68133e+06	0.814516
2016	36051	Livingston	NY	68361.6	14682.6	82781.7	165826	266.084	0	0	0	37124.9	37124.9	7.99173e+06	614947	719808	713175	3718.18	1.4367e+06	688.843	1.28477e+06	1.28546e+06	49818.3	0	0	448029	3.5647e+06	78423.7	4.85017e+06	3.58591e+06	1.00381e+07	1.48312e+06	0.843468	1.65004e+06	0.817207
2017	36051	Livingston	NY	68198.8	14713.9	82913.3	165826	264.082	0	0	0	36949.4	36949.4	7.94637e+06	615525	720407	673918	3721.95	1.39805e+06	719.867	1.35511e+06	1.35583e+06	52246.2	0	0	470500	3.43415e+06	78509.9	4.78998e+06	3.57595e+06	9.93168e+06	1.4635e+06	0.844472	1.60853e+06	0.820063
2018	36051	Livingston	NY	67971.8	14757	83097.1	165826	263.109	0	0	0	36949.4	36949.4	7.97959e+06	591341	720691	662391	3727.13	1.38681e+06	581.467	1.35753e+06	1.35811e+06	52272.2	0	0	470275	3.43846e+06	78738.8	4.79658e+06	3.63694e+06	9.98828e+06	1.49112e+06	0.842554	1.61219e+06	0.820876
2019	36051	Livingston	NY	67742.5	14800.5	83282.9	165826	261.806	0	0	0	36949.4	36949.4	8.01305e+06	566951	720972	650860	3732.34	1.37556e+06	442.285	1.35991e+06	1.36035e+06	52299.6	0	0	470065	3.4363e+06	78969.4	4.79665e+06	3.69847e+06	1.00389e+07	1.51255e+06	0.841212	1.60944e+06	0.822271
1985	36053	Madison	NY	65089.4	11429.9	94751.5	171271	18448	20604.1	0	0	37796.5	58400.6	7.06897e+06	2.02641e+06	820607	1.77326e+06	1267.79	2.59514e+06	13218.6	1466305	1.47952e+06	52800.9	0	0	452281	1.95095e+06	38208.3	3.43047e+06	3.07823e+06	9.25326e+06	877783	0.889542	2.45192e+06	0.672837
1986	36053	Madison	NY	64871.7	11693.1	94706	171271	18507.1	20604.1	0	0	38019.2	58623.3	7.03376e+06	1.99428e+06	814537	1.76984e+06	1269.31	2.58565e+06	6887.35	1.46524e+06	1.47213e+06	52507.5	0	0	449482	1.78985e+06	39470.1	3.26198e+06	3.08266e+06	9.0809e+06	739248	0.904895	2.28404e+06	0.688122
1987	36053	Madison	NY	64651.7	11957.8	94661.4	171271	18577.8	20604.1	0	0	38242	58846.1	6.99816e+06	1.96177e+06	808724	1.7644e+06	1270.86	2.5744e+06	520.163	1.46262e+06	1.46314e+06	52214.6	0	0	446688	1.84622e+06	40681.8	3.30936e+06	3.07529e+06	9.11079e+06	804484	0.896896	2.31957e+06	0.684668
1988	36053	Madison	NY	64284.7	12247	94739.1	171271	18746.7	20660.6	0	0	38464.7	59125.3	6.9741e+06	1.93875e+06	802902	1.75693e+06	1273.48	2.56111e+06	634.255	1.42606e+06	1.42669e+06	50995.7	0	0	438066	1.85704e+06	41979.7	3.28373e+06	3.0875e+06	9.08443e+06	796002	0.897556	2.29669e+06	0.68676
1989	36053	Madison	NY	63910.9	12539.5	94820.4	171271	18955.3	20235	0	0	38687.5	58922.4	7.01913e+06	1.91529e+06	797874	1.74745e+06	1276.17	2.5466e+06	792.852	1.38951e+06	1.3903e+06	49777.3	0	0	429450	1.87936e+06	43276.8	3.26967e+06	3.13761e+06	9.10586e+06	767408	0.901444	2.25324e+06	0.693731
1990	36053	Madison	NY	63530.1	12835.4	94905.4	171271	19172.2	21471.1	0	0	38910.2	60381.3	6.989e+06	1.89137e+06	792837	1.73595e+06	1278.91	2.53007e+06	1026.09	1.35293e+06	1.35396e+06	48557.9	0	0	420818	2.13298e+06	44590.6	3.48694e+06	3.10717e+06	9.2777e+06	963936	0.878795	2.43449e+06	0.676785
1991	36053	Madison	NY	63142	13134.7	94994.2	171271	19222.1	23064	0	0	38944.5	62008.6	6.85864e+06	1.86699e+06	788061	1.72243e+06	1281.71	2.51177e+06	1412.01	1.31638e+06	1.31779e+06	47339.5	0	0	412203	2.15631e+06	45880.7	3.4741e+06	3.0458e+06	9.1869e+06	999004	0.872862	2.4538e+06	0.67043
1992	36053	Madison	NY	62746.4	13437.6	95086.8	171271	19422.1	23802.4	0	0	38978.9	62781.3	6.7986e+06	1.84213e+06	783273	1.70688e+06	1284.57	2.49144e+06	2181.1	1.27982e+06	1.282e+06	46120.6	0	0	403581	2.52029e+06	47488.2	3.80229e+06	2.9602e+06	9.41032e+06	1.27976e+06	0.841582	2.71831e+06	0.645813
1993	36053	Madison	NY	62252.4	13518.5	95500	171271	19599.4	30237.5	0	0	39013.2	69250.7	6.7927e+06	1.81143e+06	779288	1.68933e+06	1288.26	2.4699e+06	2146.25	1.25136e+06	1.25351e+06	45416.8	0	0	397033	2.4458e+06	48682.5	3.69931e+06	2.9287e+06	9.26126e+06	1.12962e+06	0.857414	2.54401e+06	0.661938
1994	36053	Madison	NY	61747.1	13601.5	95922.3	171271	19578.6	29363.8	0	0	39047.6	68411.4	6.78559e+06	1.77996e+06	775289	1.66974e+06	1292.04	2.44632e+06	2125.75	1.22283e+06	1.22496e+06	44710.1	0	0	390445	2.43725e+06	49854.9	3.66221e+06	2.89266e+06	9.16416e+06	1.04121e+06	0.866968	2.43073e+06	0.673129
1995	36053	Madison	NY	61232.6	13683.8	96354.5	171271	19551.7	24509.9	0	0	39081.9	63591.8	6.75576e+06	1.74784e+06	771550	1.64814e+06	1295.93	2.42099e+06	2129.96	1.19543e+06	1.19756e+06	44006	0	0	383890	2.39934e+06	51117.3	3.5969e+06	2.82053e+06	8.99713e+06	910650	0.881215	2.2746e+06	0.687663
1996	36053	Madison	NY	60719.9	13753.1	96797.9	171271	19466.8	27882	0	0	39116.2	66998.3	6.77286e+06	1.71558e+06	767798	1.62452e+06	1299.93	2.39362e+06	2227.79	1.16797e+06	1.17019e+06	43299.7	0	0	377310	2.30098e+06	52473.9	3.47117e+06	2.77282e+06	8.80038e+06	696583	0.906742	2.03485e+06	0.713083
1997	36053	Madison	NY	60225.1	13791	97254.8	171271	19458.2	25399.2	0	0	39150.6	64549.8	6.76167e+06	1.68387e+06	764844	1.59888e+06	1304.04	2.36503e+06	4526.43	1.13954e+06	1.14406e+06	42595.5	0	0	370754	2.25741e+06	53695.8	3.40147e+06	2.72247e+06	8.64981e+06	564188	0.922987	1.87731e+06	0.730082
1998	36053	Madison	NY	60471.1	13791	97008.7	171271	19292.6	22315.7	0	0	39184.9	61500.6	6.85345e+06	1.6317e+06	761886	1.57122e+06	1301.94	2.33441e+06	494.479	1.11704e+06	1.11753e+06	41951.6	0	0	365566	2.26703e+06	54831	3.38456e+06	2.95e+06	8.82725e+06	670428	0.910893	1.93656e+06	0.729467
1999	36053	Madison	NY	60712.6	13791	96767.2	171271	19267.6	14969.8	0	0	39219.3	54189.1	6.89804e+06	1.58035e+06	759181	1.54154e+06	1299.87	2.30202e+06	439.569	1.09452e+06	1.09496e+06	41307.6	0	0	360379	2.37123e+06	55943.4	3.46619e+06	3.14054e+06	9.06019e+06	884634	0.886333	2.1046e+06	0.716448
2000	36053	Madison	NY	60785.7	13797.1	96688.1	171271	19261.3	17498.1	0	0	39253.6	56751.7	6.98523e+06	1.53743e+06	756470	1.50984e+06	1299.24	2.26761e+06	426.984	1.07195e+06	1.07238e+06	40663.2	0	0	355194	2.24343e+06	56612.6	3.31581e+06	3.37493e+06	9.11237e+06	865038	0.889808	2.04727e+06	0.726851
2001	36053	Madison	NY	60113.7	13912.2	97245	171271	19262.6	22651.3	0	0	39565.2	62216.5	7.16744e+06	1.52207e+06	754555	1.47612e+06	1304.33	2.23198e+06	423.341	1.05212e+06	1.05255e+06	39926	0	0	350092	2.01418e+06	57914.9	3.06673e+06	3.65479e+06	9.11355e+06	687110	0.912521	1.85908e+06	0.752269
2002	36053	Madison	NY	60013.4	14062.3	97195.2	171271	19275.1	22807.5	0	0	39876.8	62684.4	7.23788e+06	1.48292e+06	736256	1.44038e+06	1301.76	2.17794e+06	430.752	1.03204e+06	1.03247e+06	38938.1	0	0	345248	2.11868e+06	60237.1	3.15115e+06	3.86321e+06	9.35415e+06	884423	0.891112	2.02209e+06	0.739992
2003	36053	Madison	NY	60302.6	14136.1	96832.1	171271	19368.6	27822.5	0	0	40188.4	68011	7.21316e+06	1.45978e+06	736318	1.40262e+06	1296.33	2.14024e+06	486.05	1.01635e+06	1.01683e+06	39026.5	0	0	346017	1.54733e+06	61431.3	2.56416e+06	3.82365e+06	8.69652e+06	273766	0.963434	1.38753e+06	0.805692
2004	36053	Madison	NY	60591.1	14209	96470.8	171271	19376.1	25485.3	0	0	40500.1	65985.4	7.12925e+06	1.43685e+06	736636	1.36284e+06	1290.91	2.10077e+06	538.661	1.00003e+06	1.00057e+06	37746.7	0	0	348150	1.93432e+06	62599.9	2.93489e+06	3.65781e+06	8.8598e+06	554343	0.927854	1.64304e+06	0.776013
2005	36053	Madison	NY	60873.6	14281.9	96115.4	171271	19285.1	23039.2	0	0	40811.7	63850.9	7.06904e+06	1.41431e+06	737218	1.32105e+06	1285.54	2.05955e+06	591.297	982354	982945	37601	0	0	349149	1.78188e+06	63922.4	2.76483e+06	3.57192e+06	8.56167e+06	348407	0.953029	1.41357e+06	0.800013
2006	36053	Madison	NY	61292	14331.3	95647.6	171271	19338.4	17395.4	0	0	41123.3	58518.6	7.01519e+06	1.3873e+06	738078	1.27723e+06	1279.16	2.01659e+06	645.726	968656	969301	37362.1	0	0	350242	1.71013e+06	65496.3	2.67943e+06	3.49088e+06	8.34828e+06	226576	0.968713	1.26364e+06	0.816639
2007	36053	Madison	NY	61714.1	14374.6	95182.1	171271	19429.9	17657.6	0	0	41434.9	59092.5	6.96285e+06	1.35917e+06	739178	1.23139e+06	1275.08	1.97185e+06	701.202	952890	953591	36916.3	0	0	351545	1.74493e+06	66777.5	2.69852e+06	3.39735e+06	8.2305e+06	194622	0.972809	1.20225e+06	0.823353
2008	36053	Madison	NY	61518	14523	95229.8	171271	19441.8	18091.8	0	0	41746.5	59838.3	6.90484e+06	1.35593e+06	740537	1.18353e+06	1275.63	1.92534e+06	1039.8	958409	959449	35614	0	0	351218	1.58563e+06	69254.5	2.54508e+06	3.31752e+06	7.95265e+06	71.4502	0.99999	1.00478e+06	0.846685
2009	36053	Madison	NY	61321.1	14671.8	95277.9	171271	19403.5	16996.8	28.6356	0	42058.1	59083.6	6.99942e+06	1.35268e+06	742153	1.13365e+06	1276.2	1.87708e+06	1364.6	972119	973483	34936.8	0	0	350270	1.57354e+06	71718.2	2.54702e+06	3.32778e+06	7.91762e+06	-102741	1.0149	899670	0.86257
2010	36053	Madison	NY	61123.4	14821	95326.5	171271	20371	15660.5	114.857	0	42369.7	58145.1	7.07443e+06	1.34943e+06	744031	1.08176e+06	1276.76	1.82707e+06	1683.79	990723	992407	34691.2	0	0	348891	1.86301e+06	74186.8	2.85542e+06	3.28516e+06	8.13467e+06	66638.5	0.990668	1.06718e+06	0.842881
2011	36053	Madison	NY	60924.7	14970.6	95375.5	171271	20214.9	15239.4	320.531	0	42159.1	57719	7.14076e+06	1.34618e+06	746166	1.02784e+06	1277.34	1.77529e+06	2010.49	1.00812e+06	1.01013e+06	34191.6	0	0	347764	2.10773e+06	76695.6	3.11785e+06	3.24421e+06	8.30595e+06	200117	0.972739	1.19853e+06	0.828612
2012	36053	Madison	NY	60741.7	15117.1	95412	171271	20085.6	25503.7	426.109	0	41948.4	67878.3	7.17251e+06	1.34236e+06	746788	981642	1277.8	1.72971e+06	2331.67	997033	999365	32936.5	0	0	343795	2.269e+06	79075.5	3.26836e+06	3.19221e+06	8.37017e+06	244848	0.96699	1.24341e+06	0.824217
2013	36053	Madison	NY	60478.8	15289	95503.1	171271	20097.8	24582.8	424.944	0	42440.4	67448.1	6.8838e+06	1.29439e+06	747398	935449	1278.81	1.68413e+06	1782.28	986386	988168	32346.9	0	0	341850	2.26534e+06	79489.7	3.25351e+06	2.97921e+06	8.09612e+06	285005	0.960244	1.23755e+06	0.818726
2014	36053	Madison	NY	57485.2	15852.9	97932.8	171271	20027.6	27399	424.944	0	42231.9	70055.8	6.47811e+06	1.19313e+06	748005	889244	1301.23	1.63855e+06	1556.33	975686	977242	32183.7	0	0	341584	2.07771e+06	81700.1	3.05496e+06	2.76636e+06	7.64381e+06	234313	0.965093	1.08586e+06	0.829558
2015	36053	Madison	NY	57181.1	15910.4	98179.4	171271	19880.1	21861.6	210.726	0	42023.5	64095.8	6.30866e+06	1.14979e+06	748623	843046	1303.35	1.59297e+06	1328.85	976888	978217	31747.9	0	0	343756	2.00011e+06	81996.1	2.97833e+06	2.66863e+06	7.41777e+06	213457	0.967272	1.01949e+06	0.83499
2016	36053	Madison	NY	56871	15968.7	98431.2	171271	19774.4	25884.4	426.109	0	41815	68125.5	6.18553e+06	1.1058e+06	749243	796853	1305.5	1.5474e+06	1101.12	967884	968985	31272.4	0	0	344125	1.96611e+06	82297.5	2.9351e+06	2.59175e+06	7.25595e+06	198834	0.968856	960511	0.840981
2017	36053	Madison	NY	56555.8	16027.6	98687.4	171271	19646.8	28363.4	424.944	0	41606.6	70394.9	6.06343e+06	1.06112e+06	749859	750650	1307.66	1.50182e+06	872.239	954081	954954	27463.5	0	0	346670	1.92678e+06	82736.3	2.88173e+06	2.51816e+06	7.0823e+06	178619	0.971385	893068	0.848514
2018	36053	Madison	NY	56307.2	16067.7	98896	171271	19636.8	22208.7	348.011	0	41606.6	64163.2	6.04928e+06	1.03205e+06	750130	736548	1309.3	1.48799e+06	720.337	934692	935413	26346.5	0	0	342597	1.925e+06	82942.1	2.86042e+06	2.52825e+06	7.0501e+06	170740	0.97255	860196	0.853644
2019	36053	Madison	NY	56049.3	16108	99113.6	171271	19677.3	10896.8	361.09	0	41606.6	52864.4	6.03441e+06	1.00247e+06	750375	722442	1310.96	1.47413e+06	564.066	903964	904528	25106.7	0	0	336836	1.94167e+06	83149.2	2.8462e+06	2.53825e+06	7.01969e+06	168861	0.972779	834498	0.85775
1985	36065	Oneida	NY	84792.1	34862.5	206078	325733	2473.35	0	0	0	93974.8	93974.8	8.92506e+06	3.06743e+06	1.57625e+06	3.4207e+06	8045.8	5.00499e+06	8281.86	1.6141e+06	1.62238e+06	60419.1	0	0	528242	2.21725e+06	125492	3.83964e+06	3.44398e+06	1.25685e+07	187562	0.979417	2.72675e+06	0.68236
1986	36065	Oneida	NY	83859.8	35079.7	206793	325733	2451	0	0	0	93220.8	93220.8	8.79837e+06	2.99325e+06	1.56146e+06	3.40666e+06	8055.4	4.97617e+06	7328.86	1.59068e+06	1.59801e+06	59080.1	0	0	517071	1.98108e+06	127375	3.57909e+06	3.46559e+06	1.23005e+07	42418.7	0.995202	2.5186e+06	0.697419
1987	36065	Oneida	NY	82931.3	35301.2	207500	325733	2448.63	0	0	0	92466.8	92466.8	8.67186e+06	2.91892e+06	1.54727e+06	3.38912e+06	8065.22	4.94445e+06	6742.48	1.56725e+06	1.57399e+06	57741.3	0	0	505901	1.9874e+06	128701	3.56139e+06	3.47391e+06	1.22587e+07	126144	0.985662	2.53917e+06	0.693785
1988	36065	Oneida	NY	81171	35671.9	208890	325733	2442.05	0	0	0	91712.8	91712.8	8.51827e+06	2.8375e+06	1.53311e+06	3.36809e+06	8080.4	4.90927e+06	6112.34	1.51033e+06	1.51644e+06	55832.5	0	0	489323	1.97959e+06	131060	3.49603e+06	3.46594e+06	1.21498e+07	154372	0.9822	2.50255e+06	0.694189
1989	36065	Oneida	NY	79703.2	36004.8	210025	325733	2449.17	0	0	0	90958.8	90958.8	8.50082e+06	2.76589e+06	1.5208e+06	3.34356e+06	8101.44	4.87246e+06	5362.5	1.45341e+06	1.45877e+06	53920.9	0	0	472721	1.99576e+06	133324	3.45453e+06	3.54619e+06	1.21514e+07	162874	0.9812	2.45604e+06	0.700152
1990	36065	Oneida	NY	78537.4	36290.9	210905	325733	2453.82	0	0	0	90204.8	90204.8	8.43902e+06	2.70426e+06	1.50849e+06	3.31553e+06	8129.42	4.83215e+06	4401.82	1.39651e+06	1.40091e+06	52012.6	0	0	456148	2.2797e+06	135210	3.68061e+06	3.54506e+06	1.23353e+07	405920	0.954107	2.65403e+06	0.683622
1991	36065	Oneida	NY	77336	36585.3	211812	325733	2457.3	0	0	0	89907.9	89907.9	8.28271e+06	2.6407e+06	1.4968e+06	3.28402e+06	8158.21	4.78898e+06	3020.36	1.33959e+06	1.34261e+06	50101	0	0	439546	2.33497e+06	136992	3.67757e+06	3.51062e+06	1.22542e+07	480095	0.945212	2.68125e+06	0.67786
1992	36065	Oneida	NY	76097.1	36888.2	212748	325733	2475.62	0	0	0	89611.1	89611.1	8.13401e+06	2.57511e+06	1.48512e+06	3.24899e+06	8187.88	4.7423e+06	584.476	1.28267e+06	1.28325e+06	48192.2	0	0	422967	2.7168e+06	137192	4.00006e+06	3.42235e+06	1.24397e+07	817333	0.908692	2.96948e+06	0.651812
1993	36065	Oneida	NY	75023.9	37088.9	213620	325733	2483	0	0	0	89314.3	89314.3	8.06099e+06	2.4895e+06	1.47529e+06	3.21048e+06	8209.53	4.69398e+06	608.643	1.2778e+06	1.27841e+06	48110.3	0	0	422462	2.6448e+06	140556	3.9232e+06	3.31138e+06	1.22065e+07	675295	0.922702	2.74233e+06	0.670148
1994	36065	Oneida	NY	73922.3	37295.6	214515	325733	2471.88	0	0	0	89017.4	89017.4	7.9625e+06	2.40145e+06	1.46546e+06	3.16847e+06	8231.84	4.64217e+06	659.255	1.2729e+06	1.27356e+06	48025	0	0	421929	2.63672e+06	144442	3.91028e+06	3.17264e+06	1.20066e+07	593983	0.930581	2.57351e+06	0.683632
1995	36065	Oneida	NY	72897.8	37384.6	215451	325733	2455.08	0	0	0	88720.6	88720.6	7.85823e+06	2.31613e+06	1.45626e+06	3.12296e+06	8254.85	4.58748e+06	767.773	1.268e+06	1.26877e+06	47943.7	0	0	421436	2.58519e+06	147828	3.85396e+06	3.01749e+06	1.17434e+07	459463	0.944761	2.35416e+06	0.701864
1996	36065	Oneida	NY	71922.8	37384.6	216426	325733	2394.15	0	0	0	88423.7	88423.7	7.80446e+06	2.23194e+06	1.44707e+06	3.07396e+06	8278.59	4.52931e+06	1084.11	1.26309e+06	1.26418e+06	47858.4	0	0	420902	2.45325e+06	150511	3.71743e+06	2.90133e+06	1.14349e+07	233453	0.970956	2.04449e+06	0.731589
1997	36065	Oneida	NY	70918.6	37384.6	217430	325733	2340.44	0	0	0	88126.9	88126.9	7.70879e+06	2.14487e+06	1.43973e+06	3.02147e+06	8303.09	4.4695e+06	6265.12	1.25819e+06	1.26446e+06	47776.5	0	0	420397	2.40411e+06	153018	3.66856e+06	2.74381e+06	1.11708e+07	95267.1	0.987793	1.81974e+06	0.753545
1998	36065	Oneida	NY	71863.2	37384.6	216485	325733	2317.13	0	0	0	87830.1	87830.1	7.82244e+06	2.08691e+06	1.43239e+06	2.96547e+06	8280.96	4.40614e+06	1276.74	1.22539e+06	1.22667e+06	46904	0	0	413942	2.48192e+06	156253	3.70859e+06	2.95114e+06	1.13569e+07	221492	0.972465	1.89446e+06	0.751708
1999	36065	Oneida	NY	72778.5	37384.6	215570	325733	2305.85	0	0	0	87533.2	87533.2	7.9472e+06	2.03115e+06	1.42568e+06	2.90598e+06	8259.37	4.33992e+06	1876.19	1.19261e+06	1.19448e+06	46031.6	0	0	407488	2.71239e+06	159516	3.90688e+06	3.1514e+06	1.16913e+07	486389	0.942327	2.11006e+06	0.737101
2000	36065	Oneida	NY	73136.9	37384.6	215211	325733	2303.49	0	0	0	87236.4	87236.4	8.10561e+06	1.99783e+06	1.41896e+06	2.84299e+06	8251.13	4.27021e+06	2626.24	1.15984e+06	1.16247e+06	45158.1	0	0	401025	2.68947e+06	163023	3.85194e+06	3.35968e+06	1.17772e+07	463966	0.945859	2.06077e+06	0.747719
2001	36065	Oneida	NY	73180.3	37384.6	215168	325733	2286.16	0	0	0	87581.8	87581.8	8.29571e+06	1.97684e+06	1.41411e+06	2.77652e+06	8250.53	4.19888e+06	3479.6	1.12705e+06	1.13053e+06	44285.7	0	0	394571	2.52227e+06	165890	3.6528e+06	3.58424e+06	1.17337e+07	277376	0.967646	1.85965e+06	0.772618
2002	36065	Oneida	NY	73678.9	37384.6	214669	325733	2279.48	0	0	0	87927.2	87927.2	8.40905e+06	1.93869e+06	1.38549e+06	2.70653e+06	8239.36	4.10026e+06	4428.72	1.09424e+06	1.09867e+06	43413.2	0	0	388116	2.76878e+06	167637	3.86745e+06	3.75705e+06	1.20237e+07	529151	0.940799	2.07973e+06	0.756759
2003	36065	Oneida	NY	72052.1	37695.9	215985	325733	2275.21	0	0	0	88272.6	88272.6	8.19584e+06	1.92779e+06	1.3818e+06	2.63306e+06	8273.38	4.02314e+06	3901.99	1.03844e+06	1.04234e+06	41551.6	0	0	372644	1.99534e+06	171466	3.03769e+06	3.65336e+06	1.10155e+07	-244066	1.03069	1.31108e+06	0.827014
2004	36065	Oneida	NY	70396.7	38013.8	217322	325733	2274.29	0	0	0	88618	88618	7.95813e+06	1.91555e+06	1.37875e+06	2.55609e+06	8308.12	3.94315e+06	3300.62	982730	986031	39694.1	0	0	357209	2.42647e+06	175588	3.41251e+06	3.47892e+06	1.11385e+07	140891	0.982604	1.69923e+06	0.780512
2005	36065	Oneida	NY	68957.2	38290	218486	325733	2265.28	0	0	0	88963.4	88963.4	7.68374e+06	1.89637e+06	1.37631e+06	2.47562e+06	8338.61	3.86027e+06	2655.31	937467	940123	37833.1	0	0	341741	2.19343e+06	179275	3.13355e+06	3.30508e+06	1.0605e+07	-87915.7	1.01157	1.46672e+06	0.797808
2006	36065	Oneida	NY	67467.8	38575.3	219690	325733	2260.28	0	0	0	89308.8	89308.8	7.44342e+06	1.87662e+06	1.37449e+06	2.39167e+06	8370.29	3.77452e+06	1875.01	881365	883240	35974.4	0	0	326297	2.08303e+06	183744	2.96627e+06	3.15682e+06	1.02066e+07	-213966	1.0296	1.33635e+06	0.806414
2007	36065	Oneida	NY	65899	38960.3	220874	325733	2259.27	0	0	0	89654.2	89654.2	7.20402e+06	1.85561e+06	1.37329e+06	2.3042e+06	8401.77	3.68589e+06	812.428	824984	825796	34112.8	0	0	310824	2.11157e+06	192922	2.93737e+06	2.97497e+06	9.91493e+06	-236857	1.034	1.30793e+06	0.803506
2008	36065	Oneida	NY	66435.2	38964.7	220333	325733	2255.28	0	0	0	89999.6	89999.6	7.25312e+06	1.77869e+06	1.37272e+06	2.21326e+06	8389.77	3.59437e+06	985.847	823545	824531	34505	0	0	314747	1.96937e+06	198056	2.7939e+06	2.94355e+06	9.65438e+06	-469538	1.06922	994408	0.846277
2009	36065	Oneida	NY	66969	38969	219795	325733	2260.21	0	0	0	90345	90345	7.35321e+06	1.70265e+06	1.37272e+06	2.1188e+06	8377.75	3.4999e+06	1146.18	822102	823248	34897.2	0	0	318672	1.93821e+06	203045	2.76146e+06	2.96955e+06	9.5592e+06	-585693	1.08654	798290	0.876212
2010	36065	Oneida	NY	67494.6	38973.2	219265	325733	2297.71	0	0	0	90690.4	90690.4	7.47524e+06	1.62769e+06	1.37339e+06	2.02085e+06	8365.86	3.40261e+06	1302.95	820642	821945	35113.6	0	0	322765	2.30345e+06	207943	3.1254e+06	2.95495e+06	9.8167e+06	-368820	1.0519	936100	0.862007
2011	36065	Oneida	NY	68012.1	38977.5	218743	325733	2291.11	0	0	0	90451	90451	7.55392e+06	1.55377e+06	1.37468e+06	1.91941e+06	8354.11	3.30245e+06	1468.96	819186	820655	35504	0	0	326690	2.58564e+06	212787	3.40629e+06	2.9289e+06	9.97638e+06	-204235	1.02779	1.02284e+06	0.854358
2012	36065	Oneida	NY	68533.6	38981.7	218218	325733	2286.83	0	0	0	90211.6	90211.6	7.65773e+06	1.48053e+06	1.36751e+06	1.8351e+06	8342.2	3.21095e+06	1627.52	817713	819340	35894.4	0	0	330614	2.80925e+06	215795	3.62859e+06	2.91581e+06	1.00973e+07	-108895	1.01443	1.04102e+06	0.855779
2013	36065	Oneida	NY	68162.4	39153.1	218417	325733	2282.82	0	0	0	91190	91190	7.54223e+06	1.39863e+06	1.36029e+06	1.75079e+06	8348.8	3.11943e+06	1358.97	820927	822286	36076.3	0	0	332097	2.79364e+06	216662	3.61593e+06	2.95162e+06	1.00309e+07	8431.08	0.998883	1.07497e+06	0.851083
2014	36065	Oneida	NY	62378.6	40281.8	223073	325733	2275.68	0	0	0	89615.2	89615.2	6.75886e+06	1.21152e+06	1.35309e+06	1.66647e+06	8465.78	3.02802e+06	1456.42	824118	825575	36258.2	0	0	333578	2.36982e+06	219048	3.19539e+06	2.69236e+06	9.2607e+06	40731.4	0.99401	918676	0.857922
2015	36065	Oneida	NY	62011.6	40347.3	223374	325733	2262.06	0	0	0	88040.5	88040.5	6.53894e+06	1.13516e+06	1.34591e+06	1.58216e+06	8472.58	2.93655e+06	1551.66	827298	828849	36444.7	0	0	335098	2.2508e+06	219403	3.07965e+06	2.62695e+06	8.98704e+06	60195.9	0.990878	860258	0.862667
2016	36065	Oneida	NY	61640.1	40412.9	223680	325733	2253.4	0	0	0	86465.7	86465.7	6.37848e+06	1.05812e+06	1.3387e+06	1.49785e+06	8479.4	2.84504e+06	1645.65	830379	832025	36626.7	0	0	336579	2.1315e+06	219763	2.96353e+06	2.6172e+06	8.76862e+06	75600.7	0.988286	797139	0.869695
2017	36065	Oneida	NY	61266.6	40478.3	223988	325733	2251.24	0	0	0	84891	84891	6.21684e+06	980355	1.33153e+06	1.41354e+06	8486.19	2.75356e+06	1738	833380	835118	36808.6	0	0	338062	2.02591e+06	219528	2.86103e+06	2.60376e+06	8.55957e+06	102331	0.983806	744624	0.875504
2018	36065	Oneida	NY	60451.6	40627.8	224654	325733	2245.86	0	0	0	84891	84891	6.13969e+06	908479	1.33057e+06	1.3876e+06	8501.73	2.72667e+06	1413.56	802780	804194	35827.2	0	0	330110	2.02994e+06	220328	2.83414e+06	2.58607e+06	8.48792e+06	115083	0.981601	693452	0.882955
2019	36065	Oneida	NY	59617.7	40779.3	225336	325733	2236.99	0	0	0	84891	84891	6.06073e+06	835163	1.3296e+06	1.36166e+06	8517.49	2.69978e+06	1086.37	772177	773263	34845.7	0	0	322155	2.03192e+06	221139	2.80518e+06	2.5679e+06	8.41374e+06	127082	0.979463	640090	0.890875
1985	36067	Onondaga	NY	59036.2	42670.4	106948	208654	3713.87	2514.5	0	0	92751.7	95266.2	5.59425e+06	1.12881e+06	1.15257e+06	2.21896e+06	4229.13	3.37576e+06	48714.4	873067	921781	34542.8	0	0	312026	2.25728e+06	152645	3.17906e+06	2.35115e+06	9.18842e+06	1.20192e+06	0.823147	2.0187e+06	0.688671
1986	36067	Onondaga	NY	58444.7	43387	106823	208654	3695.24	3032.61	0	0	93251	96283.6	5.4626e+06	1.10645e+06	1.1446e+06	2.21425e+06	4237.71	3.36309e+06	51386.8	875007	926393	34554.5	0	0	313100	1.99377e+06	156689	2.92016e+06	2.33145e+06	8.90222e+06	1.04293e+06	0.839685	1.83628e+06	0.703464
1987	36067	Onondaga	NY	57839.6	44113.3	106702	208654	3677.82	3032.61	0	0	93750.3	96782.9	5.32768e+06	1.08353e+06	1.13713e+06	2.20713e+06	4246.54	3.3485e+06	54403	876976	931379	34563.9	0	0	314149	1.97333e+06	161574	2.90471e+06	2.30134e+06	8.84747e+06	1.11956e+06	0.826351	1.88894e+06	0.692008
1988	36067	Onondaga	NY	57620.4	44719.2	106315	208654	3684.06	3040.92	0	0	94249.6	97290.5	5.38153e+06	1.07423e+06	1.1306e+06	2.19759e+06	4249.39	3.33244e+06	53840.6	865792	919633	34024.9	0	0	308900	1.99099e+06	165017	2.91062e+06	2.3755e+06	8.91489e+06	1.13258e+06	0.826134	1.89791e+06	0.694143
1989	36067	Onondaga	NY	57400	45327.4	105927	208654	3707.79	3051.38	0	0	94748.9	97800.2	5.54882e+06	1.06485e+06	1.12367e+06	2.18564e+06	4252.27	3.31356e+06	53080.7	854644	907725	33487.3	0	0	303666	2.04666e+06	168398	2.95438e+06	2.50176e+06	9.06939e+06	1.12137e+06	0.831884	1.88255e+06	0.704304
1990	36067	Onondaga	NY	57178.2	45938	105538	208654	3729.13	3262.89	0	0	95248.1	98511	5.67316e+06	1.0554e+06	1.11768e+06	2.17128e+06	4255.18	3.29322e+06	52010.6	843440	895451	32944.8	0	0	298386	2.36357e+06	171787	3.25902e+06	2.58285e+06	9.43833e+06	1.36837e+06	0.805671	2.12539e+06	0.684807
1991	36067	Onondaga	NY	56955.1	46550.9	105148	208654	3736.52	3226.78	0	0	95191.9	98418.7	5.70554e+06	1.04589e+06	1.11219e+06	2.15451e+06	4258.13	3.27096e+06	50365.8	832290	882656	32407.2	0	0	293152	2.43575e+06	175027	3.31841e+06	2.64053e+06	9.53575e+06	1.43825e+06	0.798672	2.19098e+06	0.680178
1992	36067	Onondaga	NY	56730.6	47166.2	104758	208654	3756.88	3192.38	0	0	95135.7	98328.1	5.74934e+06	1.03629e+06	1.10764e+06	2.13532e+06	4261.12	3.24722e+06	47345.9	821095	868441	31868.2	0	0	287903	2.84898e+06	178454	3.71742e+06	2.65893e+06	9.93223e+06	1.79664e+06	0.761907	2.54503e+06	0.649352
1993	36067	Onondaga	NY	56506.6	47184.4	104963	208654	3768.87	4168.97	0	0	95079.5	99248.4	5.71734e+06	1.00158e+06	1.10269e+06	2.11373e+06	4266.26	3.22069e+06	45444.2	816454	861898	31718.6	0	0	286026	2.80662e+06	182013	3.66852e+06	2.58306e+06	9.78525e+06	1.69132e+06	0.77171	2.40688e+06	0.66208
1994	36067	Onondaga	NY	56289.3	47189.1	105176	208654	3776.43	4598.43	0	0	95023.2	99621.7	5.67729e+06	966780	1.09869e+06	2.08972e+06	4271.5	3.19268e+06	43797.7	811777	855574	31570.8	0	0	284168	2.83146e+06	185284	3.68704e+06	2.50314e+06	9.69934e+06	1.6572e+06	0.774053	2.33982e+06	0.668127
1995	36067	Onondaga	NY	56070.7	47189.9	105394	208654	3758.7	2994.06	0	0	94967	97961.1	5.60568e+06	931573	1.09518e+06	2.0633e+06	4276.83	3.16275e+06	41960.5	807123	849083	31422.3	0	0	282306	2.80261e+06	188603	3.65169e+06	2.39418e+06	9.52661e+06	1.57126e+06	0.781069	2.22052e+06	0.677935
1996	36067	Onondaga	NY	55847.7	47189.9	105617	208654	3739.16	3971.67	0	0	94910.8	98882.5	5.5539e+06	895839	1.0926e+06	2.03448e+06	4282.26	3.13136e+06	40196.1	802437	842633	31274.5	0	0	280448	2.70142e+06	192025	3.54405e+06	2.28009e+06	9.27768e+06	1.38768e+06	0.800092	2.00307e+06	0.69929
1997	36067	Onondaga	NY	55618.9	47190	105845	208654	3710.37	3790.87	0	0	94854.6	98645.4	5.52335e+06	859530	1.08963e+06	2.00323e+06	4287.79	3.09715e+06	40052.4	797776	837828	31124.9	0	0	278571	2.72544e+06	195223	3.56327e+06	2.1541e+06	9.13951e+06	1.29702e+06	0.809832	1.87798e+06	0.712927
1998	36067	Onondaga	NY	56227.9	47190	105236	208654	3677.16	3391.38	0	0	94798.3	98189.7	5.6651e+06	822737	1.08761e+06	1.96958e+06	4275.33	3.06146e+06	43540.1	807731	851271	31378.8	0	0	280136	2.8212e+06	199351	3.67247e+06	2.29071e+06	9.35356e+06	1.40206e+06	0.801609	1.94466e+06	0.713473
1999	36067	Onondaga	NY	56806.9	47190.1	104657	208654	3656.84	3391.24	0	0	94742.1	98133.3	5.80312e+06	788288	1.08607e+06	1.93351e+06	4263.24	3.02385e+06	45719.5	817657	863376	31629.3	0	0	281673	3.06713e+06	203514	3.93051e+06	2.43058e+06	9.71822e+06	1.66174e+06	0.777391	2.16836e+06	0.698134
2000	36067	Onondaga	NY	57328	47190.1	104136	208654	3644.54	4416.87	0	0	94685.9	99102.8	5.95467e+06	757008	1.08548e+06	1.89503e+06	4252.2	2.98477e+06	47921.2	827640	875561	31883.6	0	0	283246	3.01333e+06	207874	3.88889e+06	2.59702e+06	9.80954e+06	1.63339e+06	0.784742	2.10715e+06	0.711539
2001	36067	Onondaga	NY	57355.8	47210.4	104088	208654	3636.62	3684.25	0	0	95633.6	99317.9	6.17174e+06	743216	1.08449e+06	1.85415e+06	4251.86	2.94289e+06	50155.5	837586	887741	32134.1	0	0	284784	2.79612e+06	211709	3.68387e+06	2.79334e+06	9.76325e+06	1.39804e+06	0.815313	1.85647e+06	0.745166
2002	36067	Onondaga	NY	57384.3	47215.2	104055	208654	3634.6	3046.04	0	0	96581.3	99627.4	6.4257e+06	729425	1.08444e+06	1.81085e+06	4251.76	2.89954e+06	52423.9	847583	900007	32335.6	0	0	286401	3.07851e+06	215483	3.97852e+06	3.01891e+06	1.02444e+07	1.6544e+06	0.795251	2.09742e+06	0.730883
2003	36067	Onondaga	NY	57032.7	47355.6	104266	208654	3635.03	3605.29	0	0	97529	101134	6.40554e+06	720913	1.08489e+06	1.76513e+06	4257.86	2.85428e+06	58014.8	881610	939624	33690.6	0	0	297682	2.20591e+06	219252	3.14554e+06	3.04593e+06	9.39982e+06	862622	0.881315	1.28585e+06	0.815529
2004	36067	Onondaga	NY	56676.4	47498.5	104479	208654	3629.4	3964.93	0	0	98476.8	102442	6.40275e+06	712271	1.08583e+06	1.71701e+06	4264.08	2.80711e+06	64008.6	915678	979686	35049.4	0	0	308970	2.68002e+06	222963	3.6597e+06	3.06271e+06	9.88997e+06	1.38996e+06	0.821634	1.79326e+06	0.760379
2005	36067	Onondaga	NY	56315.2	47644.3	104695	208654	3615.04	3855.65	0	0	99424.5	103280	6.34466e+06	703496	1.08727e+06	1.66647e+06	4270.43	2.75801e+06	70819.2	949682	1.0205e+06	36406.6	0	0	320248	2.41289e+06	226737	3.43339e+06	3.05791e+06	9.61573e+06	1.21011e+06	0.839822	1.59336e+06	0.779757
2006	36067	Onondaga	NY	55949	47792.9	104912	208654	3606.35	3868.31	0	0	100372	104241	6.34961e+06	694582	1.0892e+06	1.61352e+06	4276.9	2.707e+06	78991	983747	1.06274e+06	37765.3	0	0	331536	2.30701e+06	230662	3.36975e+06	3.06668e+06	9.5161e+06	1.14308e+06	0.847441	1.50612e+06	0.789681
2007	36067	Onondaga	NY	55481.8	48178.6	104994	208654	3601.67	3899.79	0	0	101320	105220	6.28918e+06	684342	1.09593e+06	1.55816e+06	4281.99	2.65838e+06	88105.5	1.01776e+06	1.10587e+06	39076.3	0	0	342861	2.28586e+06	239494	3.39174e+06	3.04162e+06	9.47553e+06	1.19277e+06	0.84058	1.53426e+06	0.785091
2008	36067	Onondaga	NY	55361.2	48437.5	104856	208654	3605.08	3866.55	0	0	102268	106134	6.30515e+06	683502	1.10418e+06	1.50039e+06	4281.35	2.60886e+06	93424.6	1.01067e+06	1.1041e+06	38477.4	0	0	338095	2.03218e+06	247179	3.13628e+06	3.04443e+06	9.18136e+06	904706	0.874518	1.25011e+06	0.81808
2009	36067	Onondaga	NY	55240.5	48696.3	104718	208654	3616.05	3855.65	0	0	103215	107071	6.37637e+06	682658	1.11295e+06	1.44021e+06	4280.7	2.55745e+06	100733	994763	1.0955e+06	37878.7	0	0	333372	1.96436e+06	254748	3.05986e+06	3.04261e+06	9.05961e+06	735409	0.896593	1.0847e+06	0.839978
2010	36067	Onondaga	NY	55119.8	48954.8	104580	208654	3713.64	3855.65	0	0	104163	108019	6.44744e+06	681811	1.1222e+06	1.37762e+06	4280.05	2.5041e+06	109913	973515	1.08343e+06	37279.7	0	0	328604	2.23877e+06	262268	3.3222e+06	3.04255e+06	9.27641e+06	906285	0.876758	1.25949e+06	0.820716
2011	36067	Onondaga	NY	54999.1	49213.2	104442	208654	3717.98	3855.65	0	0	104996	108851	6.53152e+06	680960	1.13193e+06	1.3126e+06	4279.4	2.44882e+06	120383	952318	1.0727e+06	36685.3	0	0	323877	2.46619e+06	269887	3.53889e+06	3.04041e+06	9.44354e+06	1.01601e+06	0.865385	1.37309e+06	0.809917
2012	36067	Onondaga	NY	54916.8	49456.5	104281	208654	3713.71	6657.5	0	0	105828	112486	6.63757e+06	679508	1.12741e+06	1.25273e+06	4278.09	2.38443e+06	132058	931066	1.06312e+06	36086.3	0	0	319111	2.63233e+06	277079	3.69545e+06	3.05153e+06	9.55706e+06	1.05496e+06	0.862859	1.41536e+06	0.808046
2013	36067	Onondaga	NY	55397.6	49482.9	103774	208654	3722.83	6639.31	0	0	107629	114268	6.51602e+06	666619	1.12289e+06	1.19287e+06	4267.34	2.32003e+06	151043	983646	1.13469e+06	37626.2	0	0	331473	2.60683e+06	277849	3.74152e+06	3.01784e+06	9.50912e+06	1.18964e+06	0.845615	1.52478e+06	0.793227
2014	36067	Onondaga	NY	52032.9	50769.8	105852	208654	3716.16	6639.31	0	0	105950	112590	5.98288e+06	611244	1.11836e+06	1.13299e+06	4322.07	2.25567e+06	165032	1.03619e+06	1.20122e+06	39157.6	0	0	343834	2.28648e+06	279690	3.4877e+06	2.79179e+06	8.9666e+06	1.20186e+06	0.83272	1.46927e+06	0.785223
2015	36067	Onondaga	NY	52322.2	50769.8	105562	208654	3707.34	3292.37	0	0	104271	107564	5.83532e+06	598376	1.11384e+06	1.07312e+06	4314.67	2.19128e+06	178989	1.08879e+06	1.26778e+06	40664.8	0	0	356235	2.17972e+06	279690	3.4475e+06	2.72716e+06	8.79387e+06	1.24399e+06	0.824278	1.48613e+06	0.778951
2016	36067	Onondaga	NY	52609.1	50769.8	105275	208654	3689.84	6657.5	0	0	102593	109250	5.74512e+06	586063	1.10932e+06	1.01326e+06	4307.49	2.12688e+06	192979	1.13449e+06	1.32747e+06	42065.1	0	0	367442	2.11893e+06	279690	3.44639e+06	2.70203e+06	8.70631e+06	1.30593e+06	0.81479	1.52455e+06	0.771898
2017	36067	Onondaga	NY	52893.9	50769.8	104991	208654	3672.02	6639.31	0	0	100914	107553	5.6456e+06	574253	1.1048e+06	953397	4300.5	2.06249e+06	206987	1.19113e+06	1.39812e+06	43654.6	0	0	380503	2.03592e+06	279690	3.43404e+06	2.66819e+06	8.59562e+06	1.35888e+06	0.805998	1.55263e+06	0.765605
2018	36067	Onondaga	NY	52730.6	50769.8	105154	208654	3672.16	4164.93	0	0	100914	105079	5.65484e+06	557920	1.10433e+06	935494	4303.8	2.04413e+06	208368	1.19117e+06	1.39954e+06	43667.4	0	0	380593	2.01966e+06	279690	3.4192e+06	2.70062e+06	8.59239e+06	1.36107e+06	0.806002	1.5384e+06	0.76815
2019	36067	Onondaga	NY	52563.1	50769.8	105321	208654	3661.97	3127.7	0	0	100914	104042	5.66385e+06	541299	1.10389e+06	917608	4307.11	2.0258e+06	209699	1.1927e+06	1.40239e+06	43652.9	0	0	380986	2.00852e+06	279690	3.41092e+06	2.73319e+06	8.59729e+06	1.37048e+06	0.805172	1.5308e+06	0.769921
1985	36069	Ontario	NY	69060.5	19448	83085.1	171594	10.2341	0	0	0	51787.4	51787.4	5.83e+06	705769	708735	1.69895e+06	2673.12	2.41036e+06	38029.2	606069	644098	27531.5	0	0	258493	3.3795e+06	80794.7	4.0236e+06	1.84454e+06	8.43862e+06	1.26564e+06	0.821631	1.71292e+06	0.749469
1986	36069	Ontario	NY	68239.4	19839.5	83514.7	171594	10.225	0	0	0	52061.4	52061.4	5.5708e+06	693737	702605	1.68352e+06	2675.17	2.3888e+06	36354.3	603266	639621	27687.9	0	0	259149	2.91448e+06	83117.5	3.5541e+06	1.84437e+06	7.95014e+06	1.03573e+06	0.843227	1.47032e+06	0.768359
1987	36069	Ontario	NY	67419.1	20235.1	83939.5	171594	10.2509	0	0	0	52335.5	52335.5	5.31061e+06	681691	697045	1.66716e+06	2677.3	2.36688e+06	34733.3	600533	635266	27845.3	0	0	259813	2.81075e+06	85544.4	3.44602e+06	1.83333e+06	7.81195e+06	1.15744e+06	0.821052	1.57932e+06	0.745609
1988	36069	Ontario	NY	66592.4	20636.1	84365.1	171594	10.3232	0	0	0	52609.5	52609.5	5.35762e+06	682024	691856	1.64984e+06	2679.54	2.34438e+06	35736.9	602070	637807	27560.4	0	0	256777	2.80131e+06	87787	3.43912e+06	1.89974e+06	7.8512e+06	1.14679e+06	0.82369	1.57204e+06	0.748379
1989	36069	Ontario	NY	65766.6	21041.5	84785.6	171594	10.4664	0	0	0	52883.6	52883.6	5.50986e+06	682417	687621	1.63159e+06	2681.86	2.32189e+06	36780.1	603597	640377	27272.1	0	0	253712	2.82854e+06	90013.8	3.46892e+06	2.00527e+06	7.96625e+06	1.10692e+06	0.83271	1.53563e+06	0.758666
1990	36069	Ontario	NY	64941.6	21451.3	85200.7	171594	10.5557	0	0	0	53157.6	53157.6	5.63466e+06	682875	683760	1.61238e+06	2684.26	2.29882e+06	37891.5	605182	643074	26987.9	0	0	250674	3.23717e+06	92261.9	3.88024e+06	2.05991e+06	8.41139e+06	1.42517e+06	0.79813	1.85737e+06	0.727225
1991	36069	Ontario	NY	64117.7	21865.9	85610.2	171594	10.5835	0	0	0	53430.6	53430.6	5.66525e+06	683401	680473	1.59223e+06	2686.75	2.27539e+06	39141.2	606723	645864	26699.5	0	0	247608	3.32512e+06	94447.9	3.97099e+06	2.1032e+06	8.52415e+06	1.50576e+06	0.790021	1.94156e+06	0.719566
1992	36069	Ontario	NY	63294.7	22285.2	86013.8	171594	10.7125	0	0	0	53703.5	53703.5	5.72166e+06	684000	677560	1.57113e+06	2689.33	2.25138e+06	40742.1	608284	649026	26414.7	0	0	244571	3.87005e+06	96939.7	4.51908e+06	2.1087e+06	9.05622e+06	1.98015e+06	0.742898	2.41958e+06	0.67554
1993	36069	Ontario	NY	63267.4	22395.1	85931.2	171594	10.8356	0	0	0	53976.4	53976.4	5.85193e+06	681132	675594	1.5491e+06	2688.18	2.22738e+06	40590.5	630189	670779	27043.6	0	0	249255	3.77822e+06	99298.2	4.449e+06	2.16108e+06	9.01777e+06	1.82766e+06	0.762011	2.25953e+06	0.695904
1994	36069	Ontario	NY	63237.9	22504.3	85851.5	171594	10.9137	0	0	0	54249.4	54249.4	5.97113e+06	678242	674009	1.52611e+06	2686.99	2.20281e+06	40427.9	652075	692503	27673.1	0	0	253942	3.78967e+06	101566	4.48218e+06	2.1991e+06	9.06757e+06	1.7749e+06	0.770863	2.1992e+06	0.706463
1995	36069	Ontario	NY	63205.8	22612.8	85775.1	171594	10.9339	0	0	0	54522.3	54522.3	6.05479e+06	675333	672990	1.50218e+06	2685.78	2.17786e+06	40233.8	673868	714102	28301	0	0	258618	3.69889e+06	103892	4.41299e+06	2.22605e+06	9.00361e+06	1.64408e+06	0.786452	2.0608e+06	0.723021
1996	36069	Ontario	NY	63171.1	22720.5	85702.1	171594	10.968	0	0	0	54795.2	54795.2	6.14515e+06	672401	672348	1.4773e+06	2684.53	2.15234e+06	39928.2	695701	735630	28930.5	0	0	263305	3.4949e+06	106294	4.23053e+06	2.2497e+06	8.82258e+06	1.38977e+06	0.815557	1.79886e+06	0.752618
1997	36069	Ontario	NY	63133.5	22827.6	85632.6	171594	11.0449	0	0	0	55068.2	55068.2	6.27067e+06	669448	672657	1.45149e+06	2683.26	2.12683e+06	37007.9	717496	754504	29559.4	0	0	267989	3.44548e+06	108935	4.19999e+06	2.29014e+06	8.81052e+06	1.26898e+06	0.831693	1.67043e+06	0.770281
1998	36069	Ontario	NY	63340.7	22877.3	85375.7	171594	11.0654	0	0	0	55341.1	55341.1	6.23696e+06	656502	673342	1.42472e+06	2680.45	2.10074e+06	50998.2	732729	783727	30333.4	0	0	274610	3.42396e+06	111544	4.20768e+06	2.41745e+06	8.9231e+06	1.43725e+06	0.812717	1.81914e+06	0.754157
1999	36069	Ontario	NY	63538.7	22925.3	85129.6	171594	11.0554	0	0	0	55614	55614	6.23625e+06	643567	674594	1.39701e+06	2677.58	2.07428e+06	55482.8	747895	803377	31106.3	0	0	281222	3.56721e+06	113380	4.37059e+06	2.59039e+06	9.23536e+06	1.77304e+06	0.778627	2.13538e+06	0.723685
2000	36069	Ontario	NY	63209.8	23095.1	85288.8	171594	11.1243	0	0	0	55887	55887	6.25995e+06	633381	676221	1.36835e+06	2677.91	2.04725e+06	59910.7	763133	823044	31883.8	0	0	287874	3.38663e+06	116314	4.20967e+06	2.76294e+06	9.22395e+06	1.7537e+06	0.78116	2.09921e+06	0.728285
2001	36069	Ontario	NY	62655.5	23320.8	85617.4	171594	11.1872	0	0	0	56505.2	56505.2	6.26878e+06	624406	678802	1.33875e+06	2679.75	2.02023e+06	64354.8	778287	842642	32656.7	0	0	294485	2.98518e+06	118568	3.82783e+06	2.95248e+06	9.00827e+06	1.5427e+06	0.802509	1.87262e+06	0.750882
2002	36069	Ontario	NY	62070.4	23675.1	85848.2	171594	11.2703	0	0	0	57123.5	57123.5	6.26406e+06	615105	681760	1.3082e+06	2681.56	1.99265e+06	68829.8	793491	862320	33430.7	0	0	301106	3.11143e+06	123967	3.97375e+06	3.10883e+06	9.28975e+06	1.83945e+06	0.773006	2.15345e+06	0.724002
2003	36069	Ontario	NY	62105.4	23873.6	85614.7	171594	11.3346	0	0	0	57741.8	57741.8	6.42668e+06	606398	685284	1.27672e+06	2679.2	1.96468e+06	71047.9	854386	925434	36264.3	0	0	324447	2.24876e+06	126894	3.17419e+06	3.26351e+06	8.62329e+06	1.04558e+06	0.860071	1.32754e+06	0.814274
2004	36069	Ontario	NY	62132.4	24069.4	85391.8	171594	11.3942	0	0	0	58360.1	58360.1	6.56782e+06	597671	689376	1.24428e+06	2676.76	1.93633e+06	73279.4	915296	988576	39101.5	0	0	347831	2.76519e+06	129785	3.75376e+06	3.32734e+06	9.24468e+06	1.56127e+06	0.80794	1.81111e+06	0.767247
2005	36069	Ontario	NY	62151.1	24262.4	85180.1	171594	11.4659	0	0	0	58978.4	58978.4	6.72291e+06	588925	699208	1.2109e+06	2674.24	1.91278e+06	75523.9	976154	1.05168e+06	41934.7	0	0	371183	2.53847e+06	132709	3.59014e+06	3.44176e+06	9.17831e+06	1.37201e+06	0.83051	1.58975e+06	0.794173
2006	36069	Ontario	NY	62161.1	24452.5	84980	171594	11.4829	0	0	0	59596.7	59596.7	6.92257e+06	580158	712860	1.17657e+06	2671.63	1.8921e+06	77787.3	1.03705e+06	1.11484e+06	44771.9	0	0	394567	2.45934e+06	136549	3.57418e+06	3.57337e+06	9.28058e+06	1.30401e+06	0.841488	1.4896e+06	0.809806
2007	36069	Ontario	NY	62158	24644.6	84791	171594	11.525	0	0	0	60215	60215	7.11075e+06	571333	727081	1.1413e+06	2668.6	1.87105e+06	80066	1.09795e+06	1.17801e+06	47606.2	0	0	417927	2.50358e+06	140270	3.68159e+06	3.6875e+06	9.48824e+06	1.35308e+06	0.840134	1.50648e+06	0.812764
2008	36069	Ontario	NY	61673.9	24973.4	84946.4	171594	11.6302	0	0	0	60833.2	60833.2	7.09233e+06	544990	741873	1.10509e+06	2669.22	1.84963e+06	64520.8	1.0816e+06	1.14612e+06	46544	0	0	409284	2.27366e+06	145845	3.41978e+06	3.67459e+06	9.19722e+06	1.07516e+06	0.868361	1.21086e+06	0.843925
2009	36069	Ontario	NY	61191.7	25303.8	85098.1	171594	11.7266	0	0	0	61451.5	61451.5	7.07787e+06	518612	757225	1.06792e+06	2669.86	1.82782e+06	48867.4	1.06531e+06	1.11417e+06	45478.4	0	0	400611	2.17797e+06	151415	3.29215e+06	3.66659e+06	9.04489e+06	932332	0.883607	1.05033e+06	0.861973
2010	36069	Ontario	NY	60711.4	25636	85246.3	171594	11.9797	0	0	0	62069.8	62069.8	7.15562e+06	492200	773148	1.02982e+06	2670.55	1.80564e+06	33114.3	1.04916e+06	1.08227e+06	44417.3	0	0	391976	2.54394e+06	157020	3.62621e+06	3.66721e+06	9.36257e+06	1.16769e+06	0.859708	1.26792e+06	0.840138
2011	36069	Ontario	NY	60233	25970.2	85390.5	171594	12.0519	0	0	0	62221	62221	7.19582e+06	465750	789642	990764	2671.27	1.78308e+06	17277.7	1.03307e+06	1.05034e+06	43351.7	0	0	383301	2.79813e+06	162696	3.84847e+06	3.67325e+06	9.57307e+06	1.33417e+06	0.843591	1.41662e+06	0.826111
2012	36069	Ontario	NY	59760.7	26304.9	85528	171594	12.054	0	0	0	62372.1	62372.1	7.23216e+06	439240	789302	947350	2672	1.73932e+06	1348.47	1.01709e+06	1.01844e+06	42290.5	0	0	374686	2.96945e+06	168849	3.98789e+06	3.67945e+06	9.68017e+06	1.41469e+06	0.836392	1.47924e+06	0.821178
2013	36069	Ontario	NY	60405.5	26252.3	84935.9	171594	12.1032	0	0	0	62523.3	62523.3	7.0477e+06	403791	788961	903929	2662.33	1.69555e+06	4301.04	1.06925e+06	1.07355e+06	44296.1	0	0	391064	3.00212e+06	176166	4.07567e+06	3.50183e+06	9.55604e+06	1.51681e+06	0.822895	1.52954e+06	0.812865
2014	36069	Ontario	NY	62787.2	26252.3	82554.1	171594	12.1355	0	0	0	62583	62583	7.17234e+06	373630	788627	860518	2631.61	1.65178e+06	7405.8	1.13149e+06	1.13889e+06	46301.5	0	0	407435	3.02084e+06	167390	4.15973e+06	3.54815e+06	9.63593e+06	1.5464e+06	0.822635	1.51259e+06	0.818008
2015	36069	Ontario	NY	63311.9	26252.3	82029.5	171594	12.13	0	0	0	62642.6	62642.6	7.02827e+06	338633	788290	817097	2624.24	1.60801e+06	10464.6	1.19374e+06	1.2042e+06	48309.9	0	0	423835	2.9475e+06	167443	4.1517e+06	3.45634e+06	9.49445e+06	1.59594e+06	0.814947	1.51074e+06	0.815772
2016	36069	Ontario	NY	63819.6	26252.3	81521.8	171594	12.128	0	0	0	62702.3	62702.3	6.9872e+06	304683	787954	773675	2616.85	1.56425e+06	13490.2	1.25599e+06	1.26948e+06	50315.5	0	0	440209	2.89685e+06	167480	4.16633e+06	3.45802e+06	9.4691e+06	1.65817e+06	0.808202	1.52264e+06	0.814429
2017	36069	Ontario	NY	64306.8	26252.3	81034.6	171594	12.166	0	0	0	62762	62762	6.91597e+06	271762	787615	730268	2609.5	1.52049e+06	16488.8	1.31876e+06	1.33525e+06	52321	0	0	456584	2.84239e+06	167501	4.17764e+06	3.42739e+06	9.4081e+06	1.71448e+06	0.801345	1.52966e+06	0.81286
2018	36069	Ontario	NY	64083.8	26252.3	81257.6	171594	12.1943	0	0	0	62950.3	62950.3	6.96443e+06	265577	787723	717405	2611.82	1.50774e+06	14657.4	1.33042e+06	1.34508e+06	52792	0	0	460290	2.79129e+06	167428	4.13637e+06	3.52323e+06	9.45051e+06	1.71758e+06	0.802168	1.52287e+06	0.814775
2019	36069	Ontario	NY	63855.1	26252.3	81486.3	171594	12.1846	0	0	0	63138.7	63138.7	7.01429e+06	259299	787834	704553	2614.27	1.495e+06	12835	1.34213e+06	1.35496e+06	53263.4	0	0	463999	2.73978e+06	167359	4.09474e+06	3.62025e+06	9.49376e+06	1.72006e+06	0.80307	1.51536e+06	0.816772
1985	36077	Otsego	NY	73551.6	9704.85	179821	263077	58169.9	85889.9	0	0	21281.1	107171	8.08547e+06	3.01207e+06	1.00335e+06	2.51181e+06	3839.46	3.519e+06	52723.8	1.36654e+06	1.41927e+06	50724.4	0	0	441026	1.59444e+06	25784.1	3.01371e+06	2.96554e+06	9.68193e+06	-682420	1.09218	1.88862e+06	0.728726
1986	36077	Otsego	NY	73223.5	9930.83	179923	263077	58251.2	85889.9	0	0	21624.7	107515	8.00501e+06	2.97267e+06	1.00061e+06	2.50926e+06	3843.15	3.51371e+06	55414.5	1.34476e+06	1.40018e+06	49894.5	0	0	433687	1.46508e+06	26636.4	2.86526e+06	2.98384e+06	9.54686e+06	-745302	1.10266	1.79368e+06	0.737229
1987	36077	Otsego	NY	72891.9	10157.9	180027	263077	58710.6	85889.9	0	0	21968.2	107858	7.92361e+06	2.9328e+06	997893	2.50481e+06	3846.9	3.50655e+06	58572.7	1.323e+06	1.38157e+06	49064.5	0	0	426346	1.51308e+06	27349.6	2.89465e+06	2.99114e+06	9.57662e+06	-640960	1.08801	1.86549e+06	0.727916
1988	36077	Otsego	NY	71835.5	10434.6	180807	263077	59399.2	86125.2	0	0	22311.7	108437	7.86591e+06	2.88765e+06	995528	2.49847e+06	3860.26	3.49786e+06	59234.7	1.27539e+06	1.33463e+06	48054	0	0	419480	1.49794e+06	28294.1	2.83257e+06	3.03949e+06	9.5547e+06	-620306	1.08561	1.84786e+06	0.729295
1989	36077	Otsego	NY	70737.6	10717.3	181622	263077	59910.2	85888.7	0	0	22655.3	108544	7.83974e+06	2.84072e+06	992538	2.48995e+06	3874.21	3.48636e+06	59714.2	1.22775e+06	1.28747e+06	47043	0	0	412611	1.48646e+06	29246.7	2.77393e+06	3.09592e+06	9.54104e+06	-620895	1.08601	1.80722e+06	0.734476
1990	36077	Otsego	NY	69595.5	11006.2	182476	263077	60045.1	85885.1	0	0	22998.8	108884	7.74111e+06	2.7919e+06	989902	2.47808e+06	3888.79	3.47187e+06	59871.1	1.18018e+06	1.24005e+06	46035.9	0	0	405779	1.65725e+06	30220.1	2.8973e+06	3.07466e+06	9.62897e+06	-445941	1.06113	1.94018e+06	0.718381
1991	36077	Otsego	NY	68406.2	11301.8	183369	263077	60046.1	85987.5	0	0	23104.4	109092	7.59779e+06	2.74106e+06	987286	2.46288e+06	3904.06	3.45407e+06	59381.9	1.13254e+06	1.19192e+06	45024.8	0	0	398910	1.66474e+06	31187.8	2.85666e+06	3.04589e+06	9.54193e+06	-399206	1.05546	1.94295e+06	0.714259
1992	36077	Otsego	NY	67166.3	11604.7	184306	263077	60255.5	83854.4	0	0	23209.9	107064	7.49549e+06	2.68806e+06	985019	2.44437e+06	3920.05	3.43331e+06	57268	1.08493e+06	1.1422e+06	44014.3	0	0	392043	1.89071e+06	32344.8	3.03291e+06	3.02833e+06	9.67797e+06	-166653	1.02274	2.12936e+06	0.693034
1993	36077	Otsego	NY	66429.2	11732.1	184916	263077	60717.9	101764	0	0	23315.5	125080	7.44942e+06	2.67382e+06	982132	2.42251e+06	3929.24	3.40857e+06	46066.7	1.05283e+06	1.0989e+06	42916.7	0	0	382247	1.84997e+06	33318.7	2.94887e+06	2.89647e+06	9.45522e+06	-362135	1.0511	1.92944e+06	0.71224
1994	36077	Otsego	NY	65676.1	11861.5	185540	263077	61057.2	84226.9	0	0	23421	107648	7.39957e+06	2.65929e+06	979596	2.3973e+06	3938.69	3.38083e+06	34865.2	1.02074e+06	1.05561e+06	41822.6	0	0	372482	1.84769e+06	34291.9	2.9033e+06	2.76918e+06	9.23707e+06	-511586	1.07427	1.77523e+06	0.727538
1995	36077	Otsego	NY	64909.1	11989	186179	263077	61433.2	73710.7	0	0	23526.6	97237.2	7.36898e+06	2.64466e+06	977087	2.36878e+06	3948.42	3.34982e+06	23654.6	988645	1.0123e+06	40725.6	0	0	362686	1.82026e+06	35337.2	2.83256e+06	2.65487e+06	9.01055e+06	-693338	1.10386	1.58864e+06	0.748353
1996	36077	Otsego	NY	64138.3	12103.6	186835	263077	61190.2	87840	0	0	23632.1	111472	7.33589e+06	2.63046e+06	974925	2.33693e+06	3958.44	3.31581e+06	12416.1	962246	974662	39631.4	0	0	352920	1.7277e+06	36357.7	2.70236e+06	2.53669e+06	8.74232e+06	-936489	1.14634	1.34105e+06	0.77821
1997	36077	Otsego	NY	63360.9	12207.4	187509	263077	61103.8	84649.6	0	0	23737.7	108387	7.28875e+06	2.61656e+06	972136	2.30173e+06	3968.76	3.27784e+06	461.456	930111	930572	38533.8	0	0	343124	1.70761e+06	37644.7	2.63819e+06	2.39173e+06	8.49232e+06	-1.12721e+06	1.18294	1.14623e+06	0.803
1998	36077	Otsego	NY	64538.2	12213.8	186325	263077	60892.5	79309.5	0	0	23843.2	103153	7.26471e+06	2.4629e+06	969706	2.26321e+06	3952.18	3.23686e+06	617.702	908917	909535	38046.7	0	0	339317	1.75973e+06	38455.8	2.66927e+06	2.51651e+06	8.60229e+06	-946515	1.14981	1.17706e+06	0.803129
1999	36077	Otsego	NY	65665.6	12220.8	185191	263077	60900.4	75994.8	0	0	23948.8	99943.6	7.27459e+06	2.31569e+06	967294	2.22135e+06	3936.28	3.19258e+06	708.304	887728	888437	37562.6	0	0	335540	1.91761e+06	39231.1	2.80604e+06	2.66714e+06	8.84249e+06	-669968	1.10144	1.31018e+06	0.791009
2000	36077	Otsego	NY	66520	12239.6	184318	263077	61195.1	98993.3	0	0	24054.3	123048	7.32184e+06	2.18401e+06	965236	2.17615e+06	3923.91	3.14531e+06	803.616	866506	867310	37074.4	0	0	331723	1.90053e+06	39937.1	2.76784e+06	2.83887e+06	8.95208e+06	-589098	1.0875	1.26319e+06	0.802658
2001	36077	Otsego	NY	66537.3	12310	184230	263077	61199.1	71383.4	0	0	24123.3	95506.7	7.43816e+06	2.08828e+06	962550	2.12763e+06	3922.16	3.09411e+06	897.743	845323	846221	32905	0	0	331622	1.79467e+06	40803.7	2.6409e+06	3.01724e+06	8.92146e+06	-666835	1.09848	1.08982e+06	0.830766
2002	36077	Otsego	NY	67341.1	12393.3	183343	263077	61294.3	59713.9	0	0	24192.3	83906.2	7.46778e+06	1.96558e+06	939789	2.07577e+06	3905.47	3.01946e+06	1003.48	824150	825153	32288.7	0	0	327945	1.99457e+06	41237.7	2.81972e+06	3.14893e+06	9.14554e+06	-399279	1.05649	1.23836e+06	0.816282
2003	36077	Otsego	NY	66090.2	12639.8	184347	263077	61641.6	94837	0	0	24261.3	119098	7.32807e+06	1.96471e+06	938397	2.02059e+06	3916.11	2.9629e+06	1054.47	773453	774507	30153.4	0	0	311542	1.42353e+06	42661.1	2.19803e+06	3.08012e+06	8.43297e+06	-995018	1.15711	658154	0.8907
2004	36077	Otsego	NY	64789.2	12893.1	185395	263077	61939.3	90111.7	0	0	24330.2	114442	7.17262e+06	1.96373e+06	937026	1.96206e+06	3927.4	2.90301e+06	1100.63	722763	723864	28202.3	0	0	294925	1.73039e+06	44183.9	2.45425e+06	2.94983e+06	8.49391e+06	-759648	1.11845	909154	0.851398
2005	36077	Otsego	NY	63628.8	13137.9	186311	263077	61986.9	72069.7	0	0	24399.2	96468.9	6.98519e+06	1.95592e+06	935684	1.90019e+06	3937	2.83981e+06	1145.96	672129	673275	26253	0	0	278337	1.55976e+06	45699	2.23304e+06	2.82412e+06	8.06539e+06	-963799	1.16006	713787	0.875713
2006	36077	Otsego	NY	62578.7	13376.2	187122	263077	61861.9	76669.9	0.129288	0	24468.2	101138	6.77562e+06	1.94262e+06	934375	1.835e+06	3945.28	2.77332e+06	1191.09	637578	638769	24299.3	0	0	261724	1.46321e+06	48050.1	2.10198e+06	2.67775e+06	7.72653e+06	-1.07542e+06	1.18866	605478	0.888668
2007	36077	Otsego	NY	61495	13499.4	188083	263077	61709.1	79163.9	0.773607	0	24537.2	103702	6.55758e+06	1.929e+06	933078	1.76647e+06	3959.85	2.70351e+06	1235.06	587965	589200	15122.6	0	0	252363	1.44642e+06	50155.5	2.03562e+06	2.52589e+06	7.434e+06	-1.11268e+06	1.20435	563951	0.891392
[truncated: 5,472 more rows]

## Sheet: Supplemental_data_P
Year	FIPS	County	State	Agriculture (ha)	Developed (ha)	Natural (ha)	TotalHectare	Population	MWTP	IWTP	CSO	Septic	TotalPS	PCropRemoval	PPastureCropRemoval	PO4	ORGP	TotalPDep	PoultryManureApplied	LivestockManureApplied	PoultryLivestockManureApplied	ManureDepositedintoStream	AgBiosolids	DevBiosolids	DirectDepositManureP	AgFertilizerP	UrbanFertilizerP	TotalAgApplication	PSoilkgs	TP	AgSurplus_pasture	PUE_pasture	AgSurplus	PUE
[truncated: 6,895 more rows]

[truncated: 1 more sheets: Header File]
